# Supplementary material for: Dexamethasone suppresses immune evasion by inducing GR/STAT3 mediated downregulation of PD-L1 and IDO1 pathways
Source: Oncogene. 2021 Jun 26;40(31):5002–12. doi: 10.1038/s41388-021-01897-0 (PMC8235907; doi:10.1038/s41388-021-01897-0)
Supplement: Supplementary file 2 — Supplementary Table S1 [file 41388_2021_1897_MOESM2_ESM.xlsx]

## Sheet: Supplementary Table S1
Supplementary Table S1. Cell lines and reagents used in this study.
Cell Lines	Source
Hs746T	ATCC (Manassas, VA)
SGC-7901	TCCCAS (Shanghai, China)
HGC-27	ECACC (England, UK)
MGC-803	TCCCAS (Shanghai, China)
MKN-45	JCRB Cell Bank (Osaka, Japan)
SW620	ATCC (Manassas, VA)
RKO	ATCC (Manassas, VA)
DLD-1	ATCC (Manassas, VA)
NCIH-747	ATCC (Manassas, VA)
ASPC1	ATCC (Manassas, VA)
PATU8988	DSMZ (Braunschweig, Germany)
BxPC3	ATCC (Manassas, VA)
SW1990	ATCC (Manassas, VA)
CFPAC-1	ATCC (Manassas, VA)
HepG2	ATCC (Manassas, VA)
HepG3B	TCCCAS (Shanghai, China)
SMMC-7721	TCCCAS (Shanghai, China)
BEL-7404	TCCCAS (Shanghai, China)
A375	ATCC (Manassas, VA)
SK-MEL-28	ATCC (Manassas, VA)
MV3	ATCC (Manassas, VA)
MuM-2C	ATCC (Manassas, VA)
BCPAP	DSMZ (Braunschweig, Germany)
NCI-H358	ATCC (Manassas, VA)
MDA-MB-231	ATCC (Manassas, VA)
MKN7	JCRB Cell Bank (Osaka, Japan)
Compounds/chemicals	Company (Catalogue)
Androstenol	Absin (# abs42013337)
Tipifarnib	SELLECK (# S1453)
Verapamil	SELLECK(# S4202)
IB-MECA	MCE(# HY-13591)
WH-4023	SELLECK(# S7565)
Atorvastatin	MCE(# HY-B0589)
PD-0325901	SELLECK(# S1036)
EMD-386088	Absin(# abs42017751)
TWS-119	SELLECK(# S1590)
Fostamatinib	SELLECK(# S2625)
CG-930	SELLECK(# S8490)
Lapatinib	SELLECK(# S2111)
SB-216763	SELLECK(# S1075)
RITA	SELLECK(# S2781)
PD-0325901	SELLECK(# S1036)
PKCβi	Absin(# abs42025283)
RhoKi	Absin(# abs42026656)
Triacsin-c	Absin(# abs42028712)
TTNPB	SELLECK(# S4627)
AS-703026	SELLECK(# S1475)
Eicosatetraynoic-acid (ETYA)	Absin(# abs42018295)
PD-98059	SELLECK(# S1177)
Dexamethasone	SELLECK(# S1322)
PP-1	SELLECK(# S7060)
AC-55649	R&D(#2436/10)
SC79	SELLECK(# S7863)
Colivelin	MCE(# HY-P1061)
Dehydrocorydaline Chloride (DHC)	MCE(# HY-N0674A)
Dexamethasone	SELLECK(# S1322)
Betamethasone	SELLECK(# S1500)
Hydrocortisone	SELLECK(# S1696)
Prednisolone	SELLECK(# S1737)
Epacadostat analogue	SELLECK(# S7587)
Cryptotanshinone	SELLECK(# S2285)
Y-27632	MCE(# HY-10071)
Human IL-7	NOVUS(# NBP2-34902)
Human IL-2	NOVUS(# NBP2-35054)
Human IL-15	NOVUS(# NBP2-35020)
Human IFN-γ	PeproTech(# 300-02)
Antibodies	Company
anti-IDO (D5J4E™) Rabbit mAb	CST (86630) , Boston, USA
anti-PD-L1 (E1L3N®) XP® Rabbit mAb	CST (13684S) , Boston, USA
CD3 NALE HIT3a	BD (555336), New Jersey, USA
CD3 FITC UCHT1	BD (561806), New Jersey, USA
CD8 PerCP-Cy5.5 RPA-T8	BD (560662), New Jersey, USA
CD274 APC MIH1	BD (563741), New Jersey, USA
CD4 APC-Cy7 RPA-T4	BD (557871), New Jersey, USA
Pembrolizumab	SELLECK (A2005), Houston, USA
anti-CK19 rabbit pAb	Servicebio (GB11197), Wuhan, China
anti-H+/K+ ATPase Beta (2G11) Mouse mAb	Abcam (ab2866), Cambridge, UK
anti-SMA rabbit pAb	Servicebio (GB13044-1), Wuhan, China
anti-CD3 (SP7) rabbit mAb	Abcam (ab16669), Cambridge, UK
anti-CD8A rabbit pAb	Servicebio (GB11068-1), Wuhan, China
cleaved Caspase-3 (Asp175) mAb	CST (9661S) , Boston, USA
HRP-Conjugated GAPDH Antibody	proteintech (HRP-60004), Wuhan, China
cleaved Caspase-8 rabbit pAb	Servicebio (GB11594), Wuhan, China
anti-GZMA rabbit pAb	proteintech (11288–1-AP), Wuhan, China
anti-PRF-1 rabbit pAb	proteintech (14580-1-AP), Wuhan, China
Donkey anti-Rabbit IgG (H+L)	Invivogen (A-21206), California, USA
Rabbit STAT3 (D3Z2G) mAb	CST (12640S) , Boston, USA
Rabbit Phospho-Stat3 (Tyr705) (D3A7) mAb	CST (9145S) , Boston, USA
Rabbit P-p44/42 MAPK (Erk1/2) (Thr202/Tyr204)	CST (4370S) , Boston, USA
Rabbit p44/42 MAPK (Erk1/2) (137F5) mAb	CST (4695S) , Boston, USA
Rabbit Akt (pan) (C67E7) mAb	CST (4691S) , Boston, USA
Rabbit Phospho-Akt (Ser473) (D9E) mAb	CST (4060S) , Boston, USA
Rabbit (DA1E) mAb IgG XP® Isotype Control	CST (3900S) , Boston, USA
Glucocorticoid Receptor (D6H2L) XP® Rabbit mAb	CST (12041S) , Boston, USA
