# Supplementary material for: Dexamethasone suppresses immune evasion by inducing GR/STAT3 mediated downregulation of PD-L1 and IDO1 pathways
Source: Oncogene. 2021 Jun 26;40(31):5002–12. doi: 10.1038/s41388-021-01897-0 (PMC8235907; doi:10.1038/s41388-021-01897-0)
Supplement: Supplementary file 3 — Supplementary Table S2 [file 41388_2021_1897_MOESM3_ESM.xlsx]

## Sheet: Supplementary Table S2
Supplementary Table S2. DEGs and potential therapeutic compounds.
Top 150 DEGs between PDL1/IDO1 double positive and double negative tumors in GC.
Gene Symbol	ENTREZ_GENE_ID	logFC	P.Value	adj.P.Val
IDO1	3620	0.776635	0.000240029	0.135849
ABHD4	63874	0.925382	0.003115	0.219554
ACOT9	23597	0.81488	0.00304	0.218329
ACTC1	70	0.3229	0.001465	0.185969
ADAM7	8756	0.26701	0.000357	0.151062
AIM1L	55057	0.335683	0.002974	0.217952
ALKBH1	8846	0.415802	0.00459	0.246303
AMDHD2	51005	0.713769	0.004228	0.24061
ANKLE2	23141	0.469748	0.004393	0.242952
ARHGAP29	9411	1.09836	0.002621	0.210769
ARHGDIB	397	0.328713	0.002383	0.210035
ARL4C	10123	1.30711	0.002777	0.212363
ATXN3	4287	0.758422	0.002894	0.215597
AXL	558	1.6924	0.002853	0.214256
B4GALT1	2683	0.31927	0.003804	0.230946
BACH1	571	0.318602	0.00271	0.210942
BCL10	8915	1.00735	0.001635	0.190742
BEST1	7439	0.451339	0.000526	0.157065
BIRC2	329	0.754948	0.000527	0.157065
BTN2A2	10385	0.999567	0.002421	0.210035
C1QB	713	0.259402	0.004309	0.24061
CARS	833	0.343087	0.002954	0.217636
CBL	867	0.918829	0.004688	0.248213
CCDC90B	60492	0.613205	0.00327	0.221472
CD3G	917	0.250933	0.001005	0.172547
CD48	962	0.267388	0.001934	0.202541
CDC27	996	0.784988	0.003653	0.227969
CDH7	1005	0.291633	0.001778	0.199236
CGGBP1	8545	0.327741	0.000166	0.117953
CHAD	1101	0.213802	0.001039	0.172642
CHIA	27159	0.24998	0.004302	0.24061
CHM	1121	0.53905	0.001997	0.202541
CLIP1	6249	1.52589	0.001016	0.172547
CMTM6	54918	0.538383	0.003448	0.224207
COQ2	27235	0.570445	0.00469	0.248213
CSF2	1437	0.568947	0.002808	0.212665
CSNK1A1	1452	0.68822	0.001696	0.195501
CXCR1	3577	0.383004	0.001549	0.188486
CYP2B6	1555	0.402735	0.003157	0.220169
DCBLD2	131566	2.11713	0.002001	0.202603
DENR	8562	0.89662	0.001273	0.181351
DERL1	79139	0.668666	0.001234	0.180609
DERL2	51009	0.698088	0.004618	0.246446
DIAPH3	81624	0.904005	0.000137	0.114515
DNAJB9	4189	0.832507	0.001681	0.194779
DOCK9	23348	0.793734	0.000463	0.151062
DRD5	1816	0.221224	0.003284	0.221472
DYNC1H1	1778	0.423082	0.001038	0.172642
DYNC1LI1	51143	0.680703	0.003308	0.221494
EDEM2	55741	0.838369	0.002165	0.202603
EFNB3	1949	0.309131	0.001339	0.183836
EIF4EBP1	1978	0.894518	0.003733	0.229564
ELOVL5	60481	0.400856	0.000853	0.170432
ENG	2022	0.62877	0.000906	0.170432
ENOX2	10495	0.217788	0.00301	0.21802
EPX	8288	0.215169	0.003036	0.218329
ESR1	2099	0.202295	0.001704	0.195501
ETS1	2113	0.799339	0.001393	0.184739
EZH1	2145	0.315473	0.002457	0.210035
EZR	7430	1.32842	0.000261	0.140354
FBXL18	80028	0.328539	0.001466	0.185969
FBXW2	26190	0.678929	0.003443	0.224207
FOSL1	8061	2.49211	0.000977	0.171691
GADD45B	4616	0.795063	0.00072	0.166069
GDF3	9573	0.300763	3.8e-05	0.072036
GDNF	2668	0.181709	0.003697	0.228667
GLIPR1	11010	0.97875	0.001395	0.184739
GPR107	57720	0.848204	0.001992	0.202541
GTF2H1	2965	0.653484	0.001346	0.183836
HBB	3043	0.306952	0.000228	0.131288
HPS5	11234	0.802865	0.004313	0.24061
IL3RA	3563	0.23662	0.004523	0.2447
INHBA	3624	3.18174	0.002805	0.212665
INSL3	3640	0.338455	0.000717	0.166069
IRF1	3659	1.01994	0.004309	0.24061
IRF4	3662	0.201387	0.002373	0.210035
ITCH	83737	1.05412	0.00254	0.210191
KCNQ3	3786	0.272359	0.004061	0.23674
KLF6	1316	1.1315	0.004665	0.247838
KLHL29	114818	0.268266	0.003133	0.219774
KLHL35	283212	0.240772	0.001426	0.185969
KRT76	51350	0.28246	0.004117	0.238917
LILRA2	11027	0.290453	0.002712	0.210942
MAGEA1	4100	1.90774	0.002833	0.213973
MBTPS2	51360	0.724687	0.00163	0.190742
MKLN1	4289	0.602332	0.002165	0.202603
MRPL17	63875	0.606371	0.003868	0.232414
NBEA	26960	1.77612	0.00463	0.246498
NDUFA10	4705	0.180171	0.002796	0.212665
NDUFA2	4695	0.231098	0.002065	0.202603
NEDD4L	23327	1.47936	0.003082	0.218825
NFIL3	4783	1.19426	0.002103	0.202603
NIT1	4817	0.655282	0.000448	0.151062
NT5E	4907	2.03523	0.003609	0.227608
NTRK3	4916	0.339019	0.003459	0.224468
NUP153	9972	0.919557	0.000997	0.172547
OTUB2	78990	0.308066	0.000754	0.168855
PANX1	24145	0.915926	0.004741	0.249732
PDP1	54704	1.39293	0.000825	0.170432
PDYN	5173	0.320383	0.001558	0.188486
PGLS	25796	0.438967	0.001058	0.173717
PICALM	8301	0.749868	0.000345	0.149848
PMAIP1	5366	1.77309	0.003469	0.224468
PPP2R3A	5523	1.55527	0.002634	0.210769
PRNP	5621	2.6346	0.000273	0.140354
PSMA1	5682	0.471052	0.00386	0.232401
PTGIR	5739	0.358978	0.00252	0.210191
PTPN1	5770	0.216596	0.001592	0.188486
PTTG1IP	754	0.780505	0.000845	0.170432
RAB9A	9367	0.706674	0.000148	0.114515
RAD23B	5887	1.20407	0.00139	0.184739
RASGRF1	5923	0.853109	0.003194	0.220636
RBM7	10179	0.647822	0.000856	0.170432
REXO2	25996	0.66795	0.003889	0.232885
RGS7	6000	0.453268	0.00418	0.239337
RIN3	79890	1.39836	0.000575	0.161492
RIPK2	8767	1.0914	0.000316	0.149848
RNASEH2B	79621	0.612239	0.00081	0.170432
RND3	390	1.19432	0.003981	0.235549
RNF121	55298	0.705716	0.003952	0.234583
RNF170	81790	0.349313	0.002548	0.210191
RPL10	6134	0.41168	0.000736	0.166961
RRAS2	22800	1.73551	0.004034	0.236321
RUNX1	861	0.604466	0.000451	0.151062
RWDD2B	10069	0.942349	0.001487	0.187373
SEL1L	6400	0.703034	0.002905	0.215796
SERPINE1	5054	2.81912	0.002448	0.210035
SLC31A2	1318	1.27598	0.000592	0.161767
SMS	6611	0.862363	0.000971	0.171306
SOX4	6659	0.280616	0.001235	0.180609
ST3GAL1	6482	2.30853	0.00014	0.114515
TFE3	7030	0.708158	0.004494	0.244442
TLE1	7088	0.235809	0.002277	0.207158
TMEM33	55161	0.875545	0.001596	0.188486
TNFRSF12A	51330	1.62872	0.002343	0.209351
TRAM1	23471	0.847985	0.002688	0.210942
TSG101	7251	0.588774	0.002959	0.217636
TTC23	64927	0.246915	0.003623	0.227688
TTC26	79989	0.908397	0.002842	0.214048
UBA6	55236	0.599235	0.002515	0.210191
UBC	7316	0.249776	0.003278	0.221472
UBE2K	3093	0.553928	0.003427	0.224207
UEVLD	55293	0.899247	6.97e-06	0.068026
UGCG	7357	1.23365	0.003199	0.220636
WFDC8	90199	0.253212	0.00046	0.151062
WISP1	8840	0.279609	0.001273	0.181351
YIPF1	54432	0.46563	0.003939	0.234487
ZBTB38	253461	0.918412	0.000638	0.165684
ZFR	51663	0.556826	0.002592	0.210769
ZNF839	55778	0.491447	0.003299	0.221472
Top 150 DEGs between PDL1/IDO1 double positive and double negative tumors in CRC.
Gene Symbol	ENTREZ_GENE_ID	logFC	P.Value	adj.P.Val
IDO1	3620	0.599313	4.01e-09	0.000219459
ABL2	27	0.73281	1.15e-05	0.014652
AHNAK	79026	1.17328	8.6e-05	0.029249
AHNAK2	113146	1.09561	0.0006797	0.066313
ALDH1A3	220	2.90711	6.86e-05	0.027775
APOL1	8542	0.873454	8.45e-05	0.029249
APOL2	23780	1.25388	2.84e-06	0.009135
APOL3	80833	0.906794	0.0004973	0.058633
ARHGAP35	2909	0.655009	0.0002754	0.046521
ARHGEF12	23365	0.707249	6.61e-05	0.027775
ARNTL2	56938	1.01738	0.0004859	0.05841
ASAP1	50807	1.17601	0.0010205	0.074859
AXL	558	1.34432	0.0001417	0.037376
BAD	572	0.698582	0.0007196	0.067294
BCAR3	8412	1.44196	0.0002959	0.047414
BDNF	627	2.77534	0.0002364	0.043397
BICD2	23299	0.66592	0.0003092	0.048011
BLVRA	644	1.11432	0.0007946	0.069177
C3AR1	719	0.17865	0.0014195	0.083149
CAV1	857	4.5627	1.79e-06	0.007805
CAV2	858	3.4121	4.72e-05	0.024793
CBR3	874	1.52975	0.0001256	0.036533
CD28	940	0.19681	0.0010386	0.074859
CD59	966	1.06108	0.0012865	0.079715
CDC27	996	0.624257	7.68e-05	0.028565
CDK14	5218	0.847331	0.0011632	0.077043
CLIP4	79745	1.32413	0.0002018	0.042438
CLU	1191	2.48929	0.0004314	0.055765
COL13A1	1305	2.22937	0.0014038	0.082355
CUEDC1	404093	0.909606	3.18e-05	0.021589
CYBB	1536	0.353759	0.0011861	0.077046
CYBRD1	79901	2.00262	0.0012947	0.079715
CYR61	3491	2.44403	0.0011095	0.076631
DCBLD2	131566	2.26922	0.0010836	0.076052
DDX58	23586	1.54782	3.54e-05	0.022105
DDX60	55601	2.20868	0.0005697	0.061706
DPP8	54878	0.560706	0.000312	0.048125
DSE	29940	2.22966	0.0002592	0.045319
DUSP10	11221	1.77346	1.35e-05	0.015099
DUSP14	11072	1.00796	0.0001542	0.038429
EDA2R	60401	0.318274	0.0008183	0.069646
EIF2AK2	5610	0.482142	0.0010809	0.076052
EPOR	2057	0.370581	0.0014587	0.083777
F2R	2149	0.342719	0.0005345	0.060629
F3	2152	2.07183	3.79e-05	0.023036
F8	2157	1.58919	2.06e-05	0.01792
FAM129A	116496	1.64643	0.0005658	0.061705
FAS	355	2.29896	0.00032	0.048467
FBXW2	26190	0.596725	3.3e-05	0.021589
FGF2	2247	1.1367	0.0008051	0.069538
FOXJ2	55810	0.589107	0.0014399	0.083565
FZD2	2535	2.00684	0.0011013	0.076393
GADD45B	4616	0.544514	0.0002147	0.042438
GAS2L1	10634	1.02796	0.0004026	0.054398
GBP1	2633	1.7655	0.001021	0.074859
GFPT2	9945	1.08641	0.0014651	0.083878
GLI2	2736	1.59586	2.87e-05	0.021441
HERC6	55008	1.85644	0.0001357	0.037159
HIF1A	3091	0.563175	0.0012425	0.078445
IDS	3423	1.28196	0.0011259	0.076948
IFI16	3428	2.52488	0.0012791	0.079564
IFI44	10561	1.95833	0.0009082	0.071653
IFIT1	3434	3.23693	5.99e-05	0.02623
IFIT2	3433	2.59492	4.93e-05	0.024962
IFIT3	3437	1.94694	5.51e-06	0.013097
IFIT5	24138	1.53967	2e-05	0.017674
IGFBP6	3489	2.91239	0.0001223	0.035821
IGFBP7	3490	3.3843	0.0004396	0.055765
IL1RAPL2	26280	0.197949	0.0003948	0.054398
IL1RL1	9173	0.266948	0.0006109	0.063986
INHBA	3624	2.2012	0.0006488	0.064896
KCNE2	9992	0.191477	0.0006546	0.065117
KIR3DL1	3811	0.188293	0.000204	0.042438
KLF8	11279	0.241516	0.0013334	0.080851
LTBP3	4054	0.81203	0.0008906	0.071489
MALT1	10892	0.939897	0.0012993	0.079819
MCC	4163	2.29208	0.0004222	0.055626
MEIS2	4212	1.86177	0.000625	0.064539
MICB	4277	1.92697	0.0001338	0.037106
MID2	11043	0.8145	0.0002211	0.042438
MPP5	64398	0.906164	0.0005949	0.062861
MX1	4599	2.51462	0.0003485	0.050933
MYL1	4632	0.194304	0.0005162	0.059443
MYO5A	4644	1.63573	0.0002008	0.042438
MYOZ3	91977	0.247454	5.51e-05	0.025449
NF2	4771	1.10243	0.0006102	0.063986
NKX3-1	4824	1.46782	0.0007617	0.068707
NPY5R	4889	0.293434	0.000695	0.06702
NUAK1	9891	2.03102	0.0005474	0.060814
OAS2	4939	1.37667	0.0004987	0.058633
OASL	8638	1.57428	0.0009764	0.073598
OLFML2A	169611	0.9405	0.0014318	0.083371
OPN1SW	611	0.23123	0.0007159	0.067294
OSGIN2	734	0.334103	0.0003214	0.048539
PGLS	25796	0.356866	0.0010987	0.076393
PI4K2A	55361	0.713345	0.0004008	0.054398
PLAT	5327	2.79182	0.0002149	0.042438
PLAUR	5329	1.61827	0.0007276	0.06754
PMAIP1	5366	1.34085	0.0013439	0.081038
PML	5371	0.961103	8.06e-05	0.028999
POPDC3	64208	2.47846	0.0002473	0.044779
PPP2R3A	5523	1.33448	0.0008669	0.071027
PRKAG2	51422	0.97466	0.0002578	0.045319
PTRF	284119	1.95607	0.0008572	0.070694
QKI	9444	1.01037	4.86e-05	0.024962
RARRES3	5920	2.16353	0.0005579	0.061275
RASGRP3	25780	1.30448	0.0013129	0.080205
RBMS2	5939	0.865393	0.0001624	0.039295
RER1	11079	0.473081	0.0009622	0.073269
RGS10	6001	0.710338	6.83e-05	0.027775
RIMS2	9699	0.954096	0.0014734	0.084178
RNF24	11237	0.951607	0.0013812	0.081786
RSAD2	91543	1.86178	0.0007366	0.067848
RTP4	64108	2.18889	5.79e-05	0.025857
SACS	26278	1.87483	0.0009001	0.071489
SAMD9	54809	2.97077	2.21e-06	0.007915
SAV1	60485	0.961655	0.0001361	0.037159
SERPINB2	5055	2.59126	0.0007503	0.068227
SERPINB7	8710	1.26259	0.0011739	0.077043
SFT2D2	375035	0.694638	0.0007526	0.068236
SLC22A7	10864	0.217766	0.0011972	0.077124
SLC31A2	1318	1.24491	6.78e-06	0.013249
SLC9A7	84679	0.759182	0.0002388	0.043447
SMAD3	4088	1.04781	0.0003519	0.050933
SMURF2	64750	1.31687	0.0001055	0.034122
SP100	6672	0.968205	3.27e-07	0.004525
SP110	3431	1.0702	1.86e-06	0.007805
ST3GAL1	6482	1.51617	0.0001773	0.040057
STK17A	9263	1.15873	1.01e-05	0.014158
TCP11L1	55346	0.970798	0.0012722	0.079434
TCTN2	79867	0.414255	0.0006418	0.064776
TGFA	7039	1.14647	0.0002777	0.046521
TLR3	7098	1.67	7.78e-05	0.028565
TMEM110	375346	0.600316	0.000876	0.071376
TMOD3	29766	1.01085	2.63e-05	0.020259
TOR1A	1861	0.548784	0.0009531	0.073269
TRIB2	28951	1.74394	0.0007193	0.067294
TRIM22	10346	2.52812	0.0007404	0.067925
TRIM8	81603	0.706684	0.0007668	0.068734
TXNDC15	79770	0.766995	0.0011599	0.077043
UBA6	55236	0.449285	0.0003344	0.049547
UBE2L6	9246	2.34118	1.23e-06	0.007805
WDR41	55255	0.576745	0.0011156	0.076631
WTAP	9589	0.360272	0.0006339	0.064776
XAF1	54739	1.72019	0.0003178	0.048467
ZBED2	79413	2.8392	0.0011385	0.076957
ZNF131	7690	0.179035	0.0012011	0.077124
ZNF365	22891	1.37869	0.0002716	0.046118
ZNF771	51333	0.148808	0.0014603	0.083777
ZNF79	7633	0.233638	0.0002157	0.042438
Compounds that match with the phenotype.
name	median_tau_score	colorectal_summary	gastric_summary
androstenol	-97.55	-99.72	-99.54
tipifarnib	-94.59	-99.86	-99.25
verapamil	-87.83	-99.44	-99.44
IB-MECA	-92.79	-99.75	-99.12
WH-4023	-93.44	-99.44	-99.4
atorvastatin	-79.17	-99.52	-99.12
PD-0325901	-98.64	-99.05	-99.58
EMD-386088	-92.46	-98.91	-99.51
TWS-119	-98.64	-98.8	-99.58
fostamatinib	-98.01	-98.1	-99.72
CG-930	-96.73	-97.79	-99.89
lapatinib	-85.82	-97.87	-99.61
SB-216763	-92.91	-99.75	-97.71
RITA	-93.8	-97.77	-99.47
PD-0325901	-94.72	-98.34	-98.34
PKCbeta-inhibitor	-90.98	-99.33	-97.25
RHO-kinase-inhibitor-III[rockout]	-97.91	-99.39	-96.69
triacsin-c	-92.95	-99.72	-96.35
TTNPB	-91.21	-96.03	-99.89
AS-703026	-91.26	-96.58	-99.3
eicosatetraynoic-acid	-88.52	-97.64	-98.03
PD-98059	-90.87	-95.79	-99.19
dexamethasone	-97.51	-97.25	-97.36
PP-1	-93.4	-95.7	-98.8
AC-55649	-69.52	-99.68	-94.8
AR-C133057XX	-77.83	-95.77	-97.87
geranylgeraniol	-87.22	-94.56	-99.04
MEK1-2-inhibitor	-86.44	-93.89	-99.37
BRD-K59222562	-64.33	-94.16	-99.02
XAV-939	-87.93	-97.43	-95.74
SJ-172550	-85.94	-98.72	-94.39
olanzapine	-84.59	-98.87	-94
dexamethasone	-83.88	-98.1	-94.01
BMS-641988	-77.25	-97.65	-93.84
treprostinil	-74.75	-99.74	-91.68
U0126	-67.88	-91.95	-99.2
fluoropyruvate	-81.87	-96.29	-94.75
saracatinib	-82.56	-93.46	-97.57
PTB1	-85.32	-94.1	-96.81
dihydro-7-desacetyldeoxygedunin	-81.47	-91.99	-98.84
metyrapone	-79.8	-97.48	-92.75
navitoclax	-89.56	-90.99	-99.05
Y-27632	-80.76	-90.16	-99.75
sitagliptin	-78.57	-96.87	-93.01
latrepirdine	-66.32	-98.45	-91.37
triamcinolone	-90.41	-97.18	-92.55
VU-0420363-1	-78.01	-90.83	-98.77
evodiamine	-86.5	-90.24	-99.22
ascorbyl-palmitate	-81.22	-92.22	-97.1
palonosetron	-79.19	-92.46	-96.84
etamivan	-88.72	-92.27	-96.93
avrainvillamide-analog-3	-78.78	-93.11	-95.89
PD-184352	-84.82	-89.31	-98.51
phylloquinone	-75.68	-93.5	-94.12
HLI-373	-70.67	-87.78	-99.47
phensuximide	-84.02	-93.59	-93.45
BRD-K52640952	-82.35	-89.45	-97.58
GSK-429286A	-85.65	-86.78	-99.93
forskolin	-31.9	-89.23	-97.31
CNQX	-75.15	-86.99	-99.54
terbutaline	-82.94	-95.77	-90.52
Cyclo-[Arg-Gly-Asp-D-Phe-Val]	-83.22	-87.97	-98.28
MDL-11939	-78.93	-94.63	-91.61
cefpodoxime	-63.82	-98.73	-87.38
rolipram	-84.42	-87.85	-97.8
desoxycortone	-64.83	-91.57	-94.04
temozolomide	-77.66	-88.49	-96.8
iopanoic-acid	-79.32	-92.62	-92.64
naftopidil	-83.46	-87.45	-97.54
ICI-89406	-79.39	-88.04	-96.88
testosterone	-83.08	-86.12	-98.1
orciprenaline	-78.53	-96.71	-86.49
CAY-10415	-78.77	-88.52	-94.64
lenalidomide	-79.89	-99.37	-83.71
CO-101244	-83.03	-88.7	-93.95
L-2167	-82.01	-86.74	-95.85
nicardipine	-76.56	-85.29	-97.04
atorvastatin	-79.91	-92.2	-89.99
IKK-2-inhibitor	-61.75	-96.63	-85.53
WZ-4002	-76.95	-90.49	-91.3
dasatinib	-77.19	-89.05	-92.63
SDM25N	-70.34	-91.03	-90.57
valproic-acid	-80.46	-95.07	-86.47
UNC-0321	-82.28	-82.79	-98.56
cholic-acid	-69.29	-92.44	-88.81
PT-630	-70.07	-92.81	-88.42
carbetocin	-61.57	-95.8	-84.11
BRD-K30064966	-74.85	-82	-97.36
minaprine	-77.15	-86.97	-92.32
17-hydroxyprogesterone-caproate	-74.4	-91.15	-88.12
L-690330	-83.42	-86.69	-92.41
zuclopenthixol	-82.86	-98.66	-80.35
BRL-50481	-81.69	-88.81	-90.2
BMS-536924	-80.2	-83.51	-94.9
RS-102221	-70.4	-95.97	-82.41
caffeic-acid	-74.79	-89	-89.35
BAS-09104376	-66.24	-95.6	-82.7
memantine	-80.2	-97.99	-80.28
esomeprazole	-83.99	-91.49	-86.68
FR-122047	-71.65	-91.02	-87.03
BRL-37344	-78.34	-85.97	-91.68
BRD-K79511609	-68.74	-94.76	-81.89
MLN-8054	-70.24	-83.44	-93.18
NS-3694	-69.78	-97.05	-79.5
vemurafenib	-78.01	-91.33	-85.08
toremifene	-60.25	-83.43	-92.67
betamethasone	-72.4	-85.5	-90.46
estrone	-77.2	-97.13	-78.81
cediranib	-83.22	-84.17	-91.66
enzastaurin	-70.47	-95.2	-80.4
esmolol	-73.63	-87.51	-87.8
formoterol	-73.87	-93.71	-81.52
promazine	-61.54	-89.71	-85.41
methantheline	-66.63	-82.42	-92.62
MK-1775	-74.42	-81.65	-93.25
perospirone	-76.48	-85.34	-89.56
BRD-K15107389	-72.88	-82.4	-92.19
leu-enkephalin	-83.23	-79.2	-95.28
tivozanib	-68.76	-78.97	-95.42
doxycycline	-70.4	-88.43	-85.74
racephedrine	-64.79	-88.28	-85.84
IWR-1-ENDO	-76.33	-98.73	-75.34
tocainide	-65.43	-96.25	-77.74
BRD-K70751730	-70.17	-87.71	-86.11
tyrphostin-AG-1288	-74.63	-94.22	-79.27
estropipate	-75.25	-93.32	-79.86
L-733060	-77.1	-82.16	-90.92
naloxone	-66.58	-88.32	-84.05
BAY-K8644	-73.39	-94.34	-77.94
BRD-K97274161	-54.15	-88.52	-83.73
tracazolate	-70.63	-75.14	-97.07
isoliquiritigenin	-62.87	-94.89	-77.21
TGX-221	-73.4	-87.26	-84.55
enalapril	-66.42	-93.17	-78.61
nikkomycin	-75.19	-82.76	-88.94
phenothiazine	-81.13	-82.81	-88.77
cytosporone-b	-69.9	-78.7	-92.84
RS-504393	-54.63	-91.51	-79.94
hydrocortisone	-71.19	-74.88	-96.5
ibudilast	-55.27	-86.19	-85.14
danazol	-71.89	-86.73	-84.59
bisindolylmaleimide	-74.16	-89.21	-81.99
TG-101348	-71.26	-95.06	-76
SB-202190	-68.53	-95.72	-74.85
QW-BI-011	-71.9	-90.14	-80.09
forskolin	-73.28	-88.39	-81.65
gefitinib	-81.14	-75.05	-94.48
niridazole	-69.38	-79.86	-89.31
metanephrine	-73.55	-79.38	-89.72
diloxanide	-74.56	-88.54	-80.51
dicloxacillin	-64.77	-76.11	-92.62
buphenine	-73.46	-98.35	-70.11
lovastatin	-69.9	-73.92	-94.52
alverine	-75.94	-88.69	-79.69
guggulsterone	-69.63	-72.12	-96.16
etomoxir	-66.34	-75.43	-92.75
ornidazole	-72.03	-70.74	-97.21
bromocriptine	-63.92	-70.82	-96.72
ALW-II-49-7	-54.59	-79.14	-88.35
W-9	-71.92	-82.88	-84.59
ramipril	-73.59	-81.35	-85.76
sildenafil	-73.61	-87.75	-79.34
EMF-bca1-57	-60.76	-71.96	-95.06
alclometasone	-77.76	-86.81	-79.7
veratridine	-75.22	-77.14	-89.36
tosyl-phenylalanyl-chloromethyl-ketone	-51.05	-78.92	-87.42
dihydrexidine	-64.22	-83.83	-82.34
alprenolol	-74.54	-86.51	-79.52
practolol	-69.81	-90.64	-75.38
AS-605240	-72.86	-66.88	-98.91
forskolin	-71.04	-71.63	-93.45
levocetirizine	-61.32	-88.86	-76.1
ML-9	-67.73	-90.8	-74.15
PP-2	-62.93	-68.05	-96.89
triamcinolone	-77.36	-83.19	-81.39
colforsin	-35.65	-99.05	-65.45
retinol	-68.03	-72.16	-92.29
BRD-K16618170	-72.79	-73.47	-90.66
MDM2-inhibitor	-53.23	-83.09	-80.79
nicergoline	-72.82	-76.85	-86.8
necrostatin-1	-57.45	-75.9	-87.35
iloperidone	-63.83	-81.54	-81.66
memantine	-67.01	-83.86	-79.12
naltrexone	-65.1	-94.82	-68.06
amcinonide	-74.2	-89.29	-73.46
3-amino-benzamide	-76.28	-75.63	-86.94
zosuquidar	-69.68	-97.38	-64.89
metrizamide	-69.98	-71.93	-90.23
lupanine	-67.91	-85.56	-76.43
FGIN-1-27	-77.4	-73.82	-87.98
prostaglandin-e1	-46.75	-91.05	-70.4
cyclopiazonic-acid	-66.32	-90.3	-70.87
rimexolone	-57.37	-69.07	-92.04
naphazoline	-69.29	-78.93	-82
methyl-angolensate	-80.3	-83.57	-77.03
forskolin	-74.61	-75.45	-85.14
neurodazine	-60.33	-90.36	-70.14
amoxapine	-72.74	-84.25	-75.68
warfarin	-68.15	-67.07	-92.78
noscapine	-66.65	-90.1	-69.69
tyrphostin-AG-112	-64.05	-64.54	-95.17
HG-5-88-01	-61.78	-75.04	-84.58
KB-R7943	-47.58	-66.22	-92.99
tretinoin	-68.76	-68.07	-90.28
tubacin	-57.98	-60.43	-97.89
levetiracetam	-72.32	-66.26	-92.02
AZD-6482	-72.44	-74.57	-83.6
atovaquone	-70.67	-71.16	-86.98
medrysone	-62.03	-77.36	-80.46
austricine	-68.33	-77.91	-79.9
actarit	-62.78	-97.41	-60.39
L-741742	-72.6	-75.22	-82.14
simvastatin	-54.33	-57.5	-99.82
BRD-K88742110	-64.4	-82.77	-73.92
tyrphostin-AG-538	-60.32	-72.64	-84.02
clobenpropit	-68.44	-90.7	-65.79
tomelukast	-66	-68.7	-87.79
fraxidin	-61.05	-84.64	-71.78
nifedipine	-66.19	-98.91	-57.43
quinine	-67.04	-93.39	-62.65
scopolamine	-72.88	-85.44	-70.58
bucladesine	-68.34	-89.61	-66.3
huperzine-a	-70.63	-84.62	-71.2
BRD-A61599461	-63.07	-89.98	-65.63
synephrine	-66.6	-65.46	-90.14
rilmenidine	-74.06	-73.81	-81.75
n-(3-acetamidophenyl)-3-chlorobenzamide	-60.64	-71.45	-84.04
prunetin	-71.49	-92.81	-62.62
aminomethyltransferase	-68.7	-76.9	-78.42
fluphenazine	-69.24	-69.29	-85.94
fenobam	-66.75	-87.58	-67.37
n-arachidonyl-GABA	-68.82	-84.58	-70.36
dexamethasone	-62.49	-91.86	-63.07
ketoprofen	-67.05	-71.07	-83.85
BML-257	-60.42	-95.95	-58.93
flupirtine	-65.16	-64.12	-90.7
tyrphostin-AG-1295	-56.85	-57.05	-97.67
NVP-TAE684	-16.59	-69.11	-85.54
ipsapirone	-61.91	-81.12	-73.52
indatraline	-73.6	-69.32	-85.11
deracoxib	-45.85	-89.6	-64.8
busulfan	-69.23	-85.3	-68.94
tacrolimus	-60.29	-83.26	-70.91
EXO-1	-55.77	-81.83	-72.18
clebopride	-65.86	-67.35	-86.44
procaterol	-58.03	-59.12	-94.55
MRS-1845	-53.84	-69.84	-83.42
labetalol	-61.7	-68.64	-84.61
pirlindole	-61.5	-82.59	-70.44
4-(2-Amino-ethyl)-benzenesulfonamide	-60.75	-76.38	-76.63
fenoterol	-53.2	-96.41	-56.46
azithromycin	-61.1	-67.85	-84.99
amylocaine	-58.73	-83.05	-69.68
testosterone	-58.03	-93.89	-58.62
norepinephrine	-63.58	-76.95	-75.56
umbelliferone	-57.31	-62.86	-89.54
dopamine	-68.14	-83.84	-68.15
sulfinpyrazone	-66.96	-90.98	-60.93
BW-B70C	-69.03	-74.66	-76.93
hydrocortisone	-59.45	-64.01	-87.42
VU-0415374-1	-57.11	-59.29	-92.12
danoprevir	-60.66	-74.59	-76.59
mevastatin	-60.22	-89.61	-60.75
NF-449	-63.05	-84.44	-65.83
17-beta-estradiol	-48.4	-65.8	-84.31
cromoglicic-acid	-57.22	-72.57	-77.54
YM-298198	-56.94	-71.71	-78.36
BRD-K00313977	-62.29	-58.45	-91.57
BRD-K75430629	-58.36	-54.53	-95.47
megestrol	-54.37	-83.66	-65.89
alpha-linolenic-acid	-68.69	-73.74	-75.8
QX-222	-73.25	-64.82	-84.49
solanine	-60.29	-60.99	-88.27
PD-160170	-43.46	-53.69	-95.51
NU-1025	-55.41	-50.11	-98.87
SKF-96365	-19.75	-96.86	-52.05
pioglitazone	-61.05	-94.87	-53.83
phenethyl-isothiocyanate	-28.7	-86.54	-62.15
dibenzoylmethane	-66.55	-72.17	-76.51
mocimycin	-60.48	-64.73	-83.95
alrestatin	-53.97	-62.35	-86.29
thioridazine	-64.66	-81.13	-67.5
PK-11195	-54.49	-96.73	-51.63
clofibrate	-45.93	-96.37	-51.89
isamoltan	-64.29	-66.93	-81.27
hydroxyfasudil	-69.23	-75.89	-72.3
rifabutin	-56.9	-81.89	-65.83
LM-1685	-68.69	-97.47	-50.09
L-692585	-55.49	-51.92	-95.46
desloratadine	-69.24	-90.09	-57.05
BRD-A80383043	-67.39	-84.25	-62.85
larixinic-acid	-54.88	-81.13	-65.91
zacopride	-61.68	-61.42	-85.61
OM-137	-66.4	-81.03	-65.96
L-741626	-70.52	-69.62	-77.34
tetramethylsilane	-59.43	-47.41	-99.51
GW-441756	-50.73	-91.98	-54.87
perindopril	-71.69	-69.42	-77.28
BRD-K98297262	-30.56	-96.46	-50.14
AS-604850	-58.75	-65.13	-81.33
chromanol	-66.88	-51.55	-94.89
fenpiverinium	-64.48	-66.64	-78.99
BRD-K16604360	-66.14	-52.78	-92.61
rescinnamine	-64.27	-80.79	-64.6
quinidine	-62.85	-72.83	-72.32
BIBX-1382	-65.87	-71.74	-73.07
flunisolide	-54.02	-81.47	-63.33
farnesol	-57.31	-83.4	-61.33
auraptene	-58.23	-95.38	-49.14
testosterone	-49.35	-73.08	-71.37
chloroquine	-61.74	-51.11	-93.21
fatostatin	-62.03	-60.54	-83.73
methazolamide	-53.08	-86.22	-58.03
tipifarnib-P2	-62.57	-81.8	-61.97
peucedanin	-66.41	-83.28	-60.28
baeomycesic-acid	-59.64	-49.04	-94.48
tyrphostin-51	-74.3	-83.69	-59.76
amisulpride	-63.97	-79.58	-63.21
BRD-K52219182	-53.87	-89.21	-53.54
farnesylthioacetic-acid	-65.87	-71.57	-71.16
diclofenac	-44.01	-83.74	-58.73
tofacitinib	-56.93	-51.35	-91.01
dexamethasone	-65.34	-72.72	-69.38
loxoprofen	-53.79	-81.58	-60.47
noreleagnine	-71.14	-77.72	-64.19
tamoxifen	-65.42	-85.62	-56.07
hydrocortisone	-70.2	-61.11	-80.2
timolol	-63.13	-64.69	-76.6
phenprobamate	-55.91	-63.75	-77.49
trifluoperazine	-46.64	-58.4	-82.71
spiroxatrine	-57.99	-79.77	-61.29
streptozotocin	-65.42	-57.91	-82.93
GSK-1904529A	-49.82	-73.5	-67.08
epigallocatechin	-66.3	-41.5	-99.08
BRD-A38793261	-43.35	-79.68	-60.72
mupirocin	-63.61	-52.92	-87.29
luzindole	-48.6	-72.37	-67.75
pseudoephedrine	-56.58	-54.64	-85.46
AZD-7762	-60.72	-47.52	-92.45
mephentermine	-67.69	-68.33	-71.54
L-BSO	-52.18	-47.95	-91.54
cinalukast	-56.85	-83.4	-55.9
EMF-bca1-60	-39.35	-41.95	-97.32
BRD-K67258146	-46.82	-84.93	-54.15
BRD-K91485395	-50.82	-50.33	-88.72
tetracycline	-53.47	-57.19	-81.75
ritanserin	-57.67	-81.28	-57.49
cimetidine	-50.06	-84.38	-54.14
Y-27632	-63.34	-40.34	-97.99
prochlorperazine	-69.27	-49.14	-88.96
BD-1047	-49.4	-46.45	-91.63
BRD-K24127443	-61.04	-61	-76.94
hydrastinine	-63.89	-71.02	-66.33
U-0124	-49.76	-85.41	-51.92
entacapone	-54.6	-67.61	-69.67
lansoprazole	-65.51	-61.75	-74.88
fluocinonide	-62.73	-84.98	-51.63
docosatrienoic-acid	-54.61	-57.97	-78.26
probenecid	-51.31	-62.93	-73.04
deltaline	-52.49	-81.6	-54.34
pentoxifylline	-68.54	-53.26	-82.67
CGP-37157	-53.69	-91.08	-44.78
beclometasone	-56.13	-47.89	-87.47
exemestane	-67.38	-69.23	-66.08
JX-401	-56.31	-44.94	-90.37
ethoprop	-35.86	-57.89	-77.37
rivaroxaban	-56.21	-43.18	-91.65
tadalafil	-60.26	-82.69	-52.11
H-89	-62.33	-55.97	-78.48
ML-7	-38.17	-87.86	-46.44
GANT-58	-52.47	-35.92	-98.24
flecainide	-57.48	-60.03	-74.05
rosuvastatin	-69.4	-36.47	-97.5
minoxidil	-62.22	-71.16	-62.78
EI-231	-48.55	-92.65	-41.27
reserpine	-53.05	-78.07	-55.83
repaglinide	-56.15	-70.08	-63.63
ARC-239	-57.72	-67.31	-66.08
androstanol	-52.52	-43.26	-90.12
R-96544	-67.6	-71.91	-61.21
valsartan	-53.25	-40.48	-92.64
finasteride	-53.16	-68.39	-64.56
telmisartan	-50.82	-81.5	-51.42
hexamethyleneamiloride	-60.73	-76.04	-56.77
fenofibrate	-51.47	-81.68	-51.03
guaifenesin	-60.83	-72.95	-59.67
3,3'-diindolylmethane	-53.26	-65.62	-66.55
AM-404	-62.03	-96.73	-34.93
pimozide	-48.55	-46.71	-84.88
quipazine	-55.91	-57.23	-74.33
mebeverine	-66.63	-48.33	-83.11
pindolol	-54.57	-53.72	-77.7
sibutramine	-51.64	-47.63	-83.78
goserelin	-58.95	-71.24	-59.99
xylazine	-59.69	-43.35	-87.68
BRD-K14609189	-29.8	-93.54	-37.47
isotretinoin	-61.34	-64.08	-66.82
BRD-K41143549	-51.41	-83.09	-47.76
EI-273	-59.67	-59.57	-71.26
nomifensine	-56.53	-52.05	-78.75
clomipramine	-36.04	-61.16	-69.33
ganglioside	-57.3	-64.35	-65.96
pinacidil	-51.02	-67.91	-62.16
dydrogesterone	-46.84	-87.19	-42.86
KIN001-127	-35.77	-39.91	-89.8
rizatriptan	-43.25	-91.12	-38.5
HDAC1-selective	-56.18	-52.87	-76.61
BMS-191011	-47.2	-43.87	-85.4
orantinib	-55.65	-31.11	-97.96
D-4476	-55.55	-74.33	-54.69
naftifine	-66.43	-65.38	-63.6
BRD-K86682249	-50.5	-72.62	-56.25
erythromycin	-58.05	-81	-47.87
VU-0413807-2	-52.12	-42.84	-85.99
homosalate	-51.48	-41.27	-87.5
oxybenzone	-58.97	-82.88	-45.78
IRL-2500	-51.29	-76.25	-52.33
aminolevulinic-acid	-55.52	-82.67	-45.88
H-9	-57.06	-35.44	-92.98
palmitoylethanolamide	-44.65	-41.13	-87.02
carbinoxamine	-49.87	-45.08	-83.01
cefatrizine	-68.65	-59.23	-68.67
etodolac	-54.6	-59.92	-67.89
CL-82198	-46	-83.93	-43.62
ubenimex	-57.07	-66.99	-60.51
troglitazone	-47.44	-32.17	-95.27
BRD-K76425766	-59.54	-59.26	-68.17
PD-166793	-62.69	-74	-53.25
budesonide	-48.57	-46.1	-80.77
BRD-K19059335	-47.01	-45.19	-81.55
melperone	-51.85	-75.65	-51.08
AICA-ribonucleotide	-52.48	-46.48	-80.25
EI-247	-61.35	-59.9	-66.73
JZL-184	-70.7	-28.07	-98.56
tiotidine	-57.48	-44.67	-81.74
trimethobenzamide	-44.97	-83.84	-42.39
betamethasone	-44.58	-43.41	-82.69
leucodin	-46.47	-88.1	-37.96
Y-27152	-34.2	-89.13	-36.48
BRD-K28452084	-52.11	-79.47	-46.1
nifedipine	-35.63	-98.98	-26.52
pazopanib	-38.15	-71.45	-53.92
ebelactone-b	-42.64	-94.84	-30.47
dextromethorphan	-57.61	-56.17	-68.96
BRL-54443	-56.32	-69.69	-55.4
BRD-K07872006	-50.44	-72.26	-52.59
GBR-13069	-53.44	-38.65	-86.18
fasudil	-42.18	-39.47	-85.33
lapatinib	-60.59	-36.64	-87.96
LY-341495	-54.15	-72.19	-52.35
triprolidine	-53.7	-50.14	-74.21
cinnarizine	-54.5	-57.87	-66.47
hispidin	-48.68	-48.01	-76.2
isoxicam	-54.93	-57.38	-66.62
clofibric-acid	-45.52	-45.87	-77.86
triclabendazole	-30.56	-92.83	-30.84
westcort	-61.2	-63.11	-60.08
phentolamine	-61.54	-63.59	-59.49
SB-218795	-51.36	-45.62	-77.45
mesoridazine	-57.69	-40.83	-81.82
NECA	-42.11	-72.53	-50.1
dinoprostone	-57.16	-77.86	-44.52
VU-0400071-3	-49.6	-49.44	-72.87
JTE-907	-39.2	-81.01	-41.28
zardaverine	-38.5	-94.25	-27.93
nifekalant	-59.29	-73.93	-48.22
L-368899	-62.32	-59.99	-62.14
tamoxifen	-58.4	-65.91	-55.94
SR-59230A	-42.91	-28.11	-93.64
fluticasone	-46.73	-29.73	-91.86
DMEOB	-46.9	-71.63	-49.76
sinensetin	-57.98	-60.57	-60.78
fludroxycortide	-45.5	-81.12	-39.93
gestrinone	-47.99	-26.91	-94.11
PCA-4248	-57.86	-44.91	-76
racecadotril	-61.65	-52.58	-68.28
7,8-dihydro-L-biopterin	-50.87	-72.51	-48.33
NTNCB	-49.75	-62.41	-58.16
gedunin	-30.35	-28.32	-92.24
BRD-K97951054	-41.43	-28.24	-92.05
oligomycin-a	-40.15	-78.78	-41.26
zolpidem	-35.84	-36.22	-83.77
lorazepam	-46.88	-72.08	-47.73
wiskostatin	-36.56	-84.24	-35.54
immethridine	-38.17	-85.93	-33.73
BRD-K61106942	-55.89	-63.99	-55.65
androstenedione	-48.97	-69.68	-49.94
mibefradil	-29.8	-75.21	-44.39
bucladesine	-54.27	-58.39	-60.99
GR-144053	-58.87	-22.44	-96.88
GR-103691	-43.68	-70	-48.77
mepyramine	-56.9	-35.77	-82.89
L-701324	-51.25	-68.27	-50.29
betaxolol	-38.89	-94.22	-24.15
fluocinolone	-52.49	-48.04	-70.09
DMAB-anabaseine	-55.01	-59.84	-58.16
flufenamic-acid	-55.5	-55.57	-62.23
acetyl-geranygeranyl-cysteine	-49.61	-29.55	-87.96
procainamide	-53.27	-58.9	-58.53
KUC103420N	-39.77	-99.86	-17.39
losartan	-50.35	-43.66	-73.56
terreic-acid	-39.03	-31.74	-85.39
ambelline	-46.98	-52.65	-64.28
propantheline	-46.6	-45.63	-71.22
erythrosine	-49.75	-22.73	-94.08
calcifediol	-37.87	-71.48	-45.21
BRD-K51557114	-53.9	-53.27	-63.21
tianeptine	-45.17	-53	-63.31
griseofulvin	-53.44	-70.81	-45.33
pergolide	-55.89	-44.41	-71.63
medroxyprogesterone	-54.41	-61.98	-53.33
prima-1-met	-47.39	-15.89	-99.19
montelukast	-61.86	-50.64	-64.42
TTNPB	-54.66	-37.87	-77.18
RG-13022	-32.24	-36	-78.83
JAK3-inhibitor-I	-39.86	-49.6	-65.1
indoprofen	-60.16	-65.77	-48.92
acebutolol	-56.99	-58.14	-56.34
BRD-K87426499	-45.94	-75.07	-39.24
propylthiouracil	-51.42	-42.51	-71.68
BD-1063	-43.45	-51.27	-62.79
rifampicin	-50.47	-33.64	-80.2
nimetazepam	-62.89	-73.02	-40.73
coumarin	-38.01	-43.18	-70.56
carbamazepine	-42.9	-86.9	-26.83
S-14506	-38.04	-35.84	-77.72
LY-320135	-53.51	-72.9	-40.65
cimaterol	-45.53	-96.94	-16.59
cilostamide	-52.68	-63.27	-50.18
cephalosporanic-acid	-47.77	-79.2	-34.23
siguazodan	-43.02	-38.98	-74.41
rofecoxib	-46.68	-57.5	-55.72
alfadolone	-55.47	-43.8	-69.3
nabumetone	-36.04	-83.33	-29.67
lidocaine	-54.7	-60.11	-52.85
ketoconazole	-55.06	-56.72	-56.14
PRL-3-inhibitor-I	-47.08	-77.84	-35.01
AGK-2	-43.41	-35.06	-77.28
escitalopram	-49.76	-32.49	-79.74
BMY-14802	-51.64	-45.32	-66.71
olaparib	-51.02	-44.29	-67.63
alimemazine	-50.77	-71.22	-40.52
lumicolchicine	-46.71	-85.49	-26.23
ofloxacin	-50.36	-49.39	-62.18
2-aminopurine	-40.44	-64.3	-47.15
SB-222200	-57.83	-55.97	-55.34
AG-370	-34.14	-52.36	-58.95
epothilone-a	-47.15	-50.9	-60.33
cinacalcet	-44.32	-36.54	-74.55
amlexanox	-59.07	-52.29	-58.21
OMDM-2	-24.31	-94.17	-16.26
budesonide	-45.59	-44.04	-66.16
gabazine	-44.93	-46.03	-64.16
methimazole	-50.89	-51.35	-58.83
felodipine	-51.59	-63.51	-46.58
SQ-22536	-35.71	-27.47	-82.61
clobetasol	-29.85	-18.49	-91.56
stiripentol	-38.25	-75.71	-34.24
lysylphenylalanyl-tyrosine	-48.74	-44.11	-65.83
bupropion	-40.77	-25.01	-84.92
safinamide	-31.76	-27.5	-82.4
ponalrestat	-49.46	-59.68	-50.08
rimcazole	-34.24	-40.09	-69.66
tolazoline	-56.25	-67.67	-41.89
CGS-12066B	-45.13	-40.55	-68.97
RS-79948	-34.14	-37.7	-71.4
KUC103898N	-39.8	-80.55	-28.52
fenoldopam	-34.86	-18.5	-90.43
tetradecylthioacetic-acid	-50.2	-29.4	-79.38
1,2-dichlorobenzene	-52.46	-56.86	-51.89
olmesartan	-45.41	-29.53	-79.07
CAY-10577	-42.48	-39.4	-69.02
BRD-K06817181	-46.5	-77.74	-30.62
SB-216641	-51.75	-57.94	-50.39
raltegravir	-37.98	-65.78	-42.35
DAPT-GSI-IX	-44.73	-50.66	-57.46
tyrphostin-B44	-31.06	-80.46	-27.64
BRD-K72817452	-45.5	-26.25	-81.82
carbofuran	-46.81	-87.04	-20.9
sulforaphane	-51.12	-50.86	-56.68
hydroquinidine	-40.22	-42.22	-64.6
estriol	-49.76	-44.91	-61.9
cefoxitin	-36.9	-73.65	-33.03
U-18666A	-29.39	-43.41	-63.25
econazole	-39.54	-86.6	-20.04
CL-218872	-13.73	-78.76	-27.8
phenelzine	-32.12	-52.93	-53.52
TAS-301	-30.15	-74.89	-31.29
avrainvillamide-analog-1	-42.36	-43.75	-62.39
9-methyl-5H-6-thia-4,5-diaza-chrysene-6,6-dioxide	-38.09	-18.18	-87.76
MMPX	-50.27	-36.47	-69.41
meclofenamic-acid	-46.67	-32.11	-73.63
anastrozole	-38.77	-23.66	-81.78
gavestinel	-31.82	-38.56	-66.85
hypericin	-32.51	-83.11	-22.26
diazepam	-43.74	-79.65	-25.66
nicotine	-52.12	-69.23	-35.8
nevirapine	-47.95	-87.16	-17.86
cabergoline	-41.91	-47.47	-57.53
HA-1004	-33.53	-14.57	-90.31
mirtazapine	-52.38	-70.7	-34.15
mexiletine	-43.8	-52.12	-52.42
bepridil	-42.68	-29.89	-74.51
catechin	-37.28	-6.77	-97.56
NS-1619	-41.29	-47.77	-56.55
PNU-22394	-31.06	-94.33	-9.85
simvastatin	-32.03	-65.64	-38.5
atracurium	-48.81	-47.14	-56.99
RS-39604	-43.42	-56.6	-47.48
methyllycaconitine	-55.74	-49.51	-54.42
cilostazol	-33.03	-66.49	-37.41
BML-ST330	-34.4	-37.4	-66.41
phenformin	-39.75	-77.4	-26.38
CS-1657	-34.46	-43.86	-59.73
GW-583340	-30.13	-11.57	-92.01
deforolimus	-43.13	-40.45	-63.08
FR-180204	-31.88	-20.96	-82.42
denbufylline	-49.81	-34.63	-68.69
mercaptopurine	-41.1	-57.23	-45.88
RO-19-4605	-48.81	-80.77	-22.28
lobeline	-45.94	-58.21	-44.81
BMS-182874	-36.11	-43.26	-59.76
RS-67506	-30.95	-19.99	-82.82
BRD-K63784565	-47.42	-55.29	-47.29
4,5-dianilinophthalimide	-42.9	-74.07	-28.47
noscapine	-49.95	-43.57	-58.96
trimipramine	-28.4	-81.5	-20.84
levocabastine	-49.43	-65.09	-36.94
clozapine	-43.61	-16.85	-85.09
RS-100329	-52.78	-61.16	-40.65
NSC-94258	-49.92	-34.34	-67.36
mifobate	-20.44	-66.42	-34.99
nitrendipine	-38.86	-68.75	-32.65
retinyl	-44.35	-58.64	-42.75
fenbufen	-18.91	-80.97	-20.4
MDL-28170	-53.76	-46.67	-54.65
oxybutynin	-33.98	-33.07	-68.2
duloxetine	-57.77	-39.46	-61.75
BRD-K88761633	-32.28	-27.91	-73.22
benidipine	-38.09	-57.64	-43.32
L-689560	-45.5	-37.43	-63.38
pentylenetetrazol	-36.63	-33.22	-67.49
apigenin	-28.26	-25.52	-75.01
carpindolol	-53.02	-31.42	-69.02
clomifene	-45.2	-56.84	-43.52
methylnorlichexanthone	-52.61	-50.48	-49.8
BRD-K32656671	-38.41	-38.94	-61.32
butylparaben	-44.02	-42.38	-57.79
prestwick-559	-46.59	-35.78	-64.38
sertraline	-34.97	-76.25	-23.81
GW-9662	-42.63	-33.21	-66.81
piceatannol	-49.64	-56.67	-43.28
BRD-K28680267	-45.44	-24.78	-75.02
nomegestrol	-52.36	-47.14	-52.57
RO-15-4513	-32.24	-66.36	-33.31
hexylresorcinol	-41.07	-85.92	-13.68
YM-976	-42.52	-7.97	-91.52
AM-630	-36.32	-41.83	-57.45
zolantidine	-47.3	-26.49	-72.7
calycanthine	-41.13	-18.48	-80.45
nadolol	-52.23	-36.91	-61.86
DPPE	-46.33	-47.61	-51.08
benzthiazide	-28.67	-15.26	-83.3
ST-638	-34.69	-83.07	-15.37
norketamine	-39.17	-65.23	-33.09
BRD-K73285375	-35.27	-67.67	-30.64
medroxyprogesterone	-42.43	-41.18	-56.97
VEGF-receptor-2-kinase-inhibitor-IV	-34.98	-41.93	-56.11
pantoprazole	-46.11	-59.54	-38.4
danusertib	-31.95	-10.65	-87.13
etomidate	-26.56	-18.83	-78.75
z-prolyl-prolinal	-51.26	-50.86	-46.61
beta-CCP	-28.74	-49.44	-47.84
fludroxycortide	-40.95	-68.01	-29.23
BRD-K39187410	-36.14	-15.74	-81.44
indinavir	-41	-71.93	-25.25
ICI-199441	-29.97	-47.07	-49.89
celecoxib	-45.91	-37.16	-59.44
benzyl-quinazolin-4-yl-amine	-3.58	-18.55	-78.01
SU-11274	-29.95	-60.2	-36.06
erastin	-26.54	-28.08	-68.18
paroxetine	-38.74	-54.78	-41.48
NU-7441	-36.06	-45.81	-50.3
CDK1-5-inhibitor	-40.66	-76.96	-18.85
prostaglandin-a1	-44.52	-42.12	-53.53
clioquinol	-44.62	-51.15	-44.49
fluorometholone	-51.03	-65.65	-29.82
teicoplanin	-44.58	-19.95	-75.23
fluocinonide	-33.22	-15.24	-79.86
ambroxol	-52.2	-32.55	-62.42
zalcitabine	-39.15	-13.56	-81.29
CPCCOEt	-41.44	-56.09	-38.71
imperatorin	-36.23	-47.83	-46.82
CGP-52432	-40.83	-29.3	-65.13
cerivastatin	-49.2	-25.64	-68.67
vecuronium	-35.39	-15.33	-78.88
proguanil	-46.16	-51.58	-42.45
DCPIB	-40.71	-38.01	-55.91
indapamide	-41.59	-20.7	-73.21
CP-724714	-40.95	-16.07	-77.77
benzydamine	-30.51	-15.56	-78.16
WZ-3146	-39.55	-23.56	-70.1
flumazenil	-51.88	-55.21	-38.31
resorcinol	-40.94	-56.25	-37.26
montelukast	-46.69	-35.99	-57.39
nifurtimox	-31.96	-53.09	-39.96
azaperone	-35.57	-57.35	-35.63
ritonavir	-45.79	-52.02	-40.85
doxylamine	-48.64	-37.03	-55.82
isoxsuprine	-40.23	-65.04	-27.74
PIT	-39.53	-38.52	-54.22
W-13	-46.35	-55.53	-37.18
foliosidine	-52.34	-38.32	-54.26
MW-STK33-3B	-22.52	-16.94	-75.59
flunarizine	-35.72	-60.66	-31.72
kynuramine	-45.44	-66.49	-25.82
solifenacin	-34.55	-10.17	-82.13
tolazamide	-37.94	-55.57	-36.69
bromocriptine	-30.82	-32.51	-59.68
salicin	-34.49	-73.51	-18.67
GR-79236	-45.98	-45.62	-46.34
nitrazepam	-24.32	-64.74	-27.14
salsolinol	-28.53	-42.97	-48.86
PHCCC	-53.61	-35.35	-56.4
nimesulide	-41.56	-40.8	-50.76
gemfibrozil	-43.09	-53.37	-38.13
VX-745	-54.97	-28.56	-62.85
ozagrel	-44.82	-47.21	-43.88
desipramine	-54.98	-53.34	-37.55
BRD-A73929928	-22.98	-73.78	-17.05
prostaglandin	-39.56	-27.15	-63.21
PPT	-40.78	-31.21	-58.51
butoconazole	-38.2	-32.63	-56.96
SB-431542	-15.77	-19.97	-69.29
irilin-a	-48.25	-39.35	-49.83
CV-1808	-22.44	-62.84	-26.29
caffeine	-14.72	-77.96	-11.07
SB-205384	-34.5	-34.6	-54.3
RU-24969	-41.74	-30.38	-58.48
ranitidine	-42.64	-66.26	-22.4
metergoline	-27.85	-20.62	-68.03
FIT	-34.86	-51.68	-36.95
altizide	-34.99	-19.05	-69.54
myricetin	-39.46	-22.42	-66.08
azacyclonol	-13.42	-45.48	-42.9
linoleic-acid	-38.5	-26.35	-61.84
levofloxacin	-49.6	-35.1	-52.98
fluoxetine	-38.24	-20.39	-67.48
tamoxifen	-40.49	-34.33	-53.52
AY-9944	-26.95	-20.6	-67.23
fillalbin	-22.93	-57.1	-30.73
atomoxetine	-31.98	-51.63	-35.76
NNC-63-0532	-34.3	-54.85	-32.53
desmethylclozapine	-48.1	-38.28	-49.04
PNU-120596	-23.65	-22.9	-64.22
iproniazid	-37.4	-42.34	-44.57
letrozole	-41.44	-21.44	-65.31
protriptyline	-29.95	-66.54	-20.09
ephedrine	-31.64	-60.37	-26.2
HO-013	-37.35	-23.16	-63.32
methylprednisolone	-39.69	-15.18	-71.17
niacin	-46.49	-40.38	-45.73
ketanserin	-44.6	-42.42	-43.58
zafirlukast	-39.43	-28.33	-57.49
benproperine	-39.36	-28.67	-56.84
levcromakalim	-31.6	-22.69	-62.76
NSC-693868	-27.77	-59.45	-25.96
glycodeoxycholic-acid	-42.12	-16.81	-68.29
PRE-084	-18.25	-62.61	-22.29
STO-609	-40.18	-48.66	-36.16
febuxostat	-39.81	-35.23	-49.27
BRD-K54331210	-29.19	-62.9	-21.53
naproxol	-44.75	-35.7	-48.7
cortisone	-42.15	-39.9	-44.4
BRD-K71726959	-30.99	-31.27	-52.93
IAA-94	-42.01	-41.71	-42.32
l-erythro-MAPP	-46.48	-37.85	-46.18
piceatannol	-45.05	-69.01	-14.9
BRL-15572	-38.78	-30.55	-53.11
T-0156	-20.78	-52.53	-30.84
GSK-0660	-26.93	-25.25	-57.8
oxymetazoline	-23.13	-20.63	-62.4
nefazodone	-45.56	-52.92	-30.06
vitexin	-25.77	-32.2	-50.17
CGP-13501	-45.74	-50.63	-31.73
strychnine	-38.47	-18.9	-63.33
morphothebaine	-30.3	-19.67	-62.26
domperidone	-25.89	-69.04	-12.67
methyl-2,5-dihydroxycinnamate	-39.69	-34.89	-46.42
BRD-K30351863	-22.93	-13.3	-67.98
naltriben	-48.11	-50.07	-31.12
altanserin	-36.61	-52.79	-27.98
fluvastatin	-27.2	12.76	-93.4
ZM-447439	-43.09	-37.86	-42.66
BRD-K34608650	-40.4	-24.34	-56.1
GDC-0941	-37.55	-33.95	-46.24
3-methyl-GABA	-44.66	-33.79	-46.04
selumetinib	-44.58	10.41	-90.22
depomedrol	-35.92	-37.65	-42.14
quercetagetin	-48.44	-45.15	-34.59
parthenolide	-19.29	-58.07	-21.62
AM-281	-20.01	-20.26	-59.38
trioxsalen	-29.77	-28.29	-51.25
arecaidine	-40.55	-23.91	-55.23
carbacyclin	-33.91	-24.19	-54.88
propafenone	-40.76	-39.15	-39.61
eriochrome-black-t	-15.91	-17.93	-60.63
vardenafil	-41.3	-50.68	-27.85
alosetron	-33.9	-32.3	-46.16
trequinsin	-42.36	-47.3	-30.85
SU-4312	-29.42	-66.76	-11.13
dimercaptosuccinic-acid	-48.36	-23.68	-54.12
SRC-kinase-inhibitor-II	-36.55	-25.7	-51.89
noscapine	-35.17	-40.86	-36.72
itopride	-38.75	-37.58	-39.92
BRD-A83255679	-38.72	-39.52	-37.91
KIN001-242	-68.58	21.82	-99.05
zimelidine	-35.39	-6.42	-70.74
linezolid	-36.53	-36.91	-40.01
tacrolimus	-39.03	-68.51	-8.35
MRS-1334	-28.65	-43.4	-33.26
norcyclobenzaprine	-31.01	-12.13	-64.3
BRD-K27074404	-5.11	-98.01	21.59
guanabenz	-36.97	-95.16	18.76
sulfafurazole	-34.89	-40.61	-35.76
dihydroergotamine	-23.71	-26.67	-49.62
thioproperazine	-32.92	-44.17	-32.09
aloisine	-23.74	-34.23	-42.02
metixene	-42.29	-46.82	-29.36
quinpirole	-48.97	-21.03	-54.65
triamterene	-39.52	-30.81	-44.57
profenamine	-20.31	-21.45	-53.78
KU-55933	-30.74	-29.24	-45.92
fluvoxamine	-18.41	-16.1	-58.86
carbenoxolone	-37.34	-40.91	-33.77
diazoxide	-25.75	-44.55	-29.99
molindone	-41.73	-24.29	-50.21
TG100-115	-30.38	-29.57	-44.81
terguride	-48.35	-50.15	-24.12
sulfacetamide	-43.82	-23.95	-50.32
bosutinib	-42.2	18.41	-92.57
L-152804	-27.13	-24.68	-49.46
FG-7142	-21.61	-52.2	-21.87
EBPC	-39.61	-12.79	-60.93
VUF-5681	-7.86	-79.73	6.03
hydrocortisone	-42.14	-44.98	-28.65
LY-456236	-17.67	-61.55	-11.8
DMBI	-27.18	-60.83	-12.36
LY-364947	10.63	11.19	-83.9
bosentan	-34.01	-35.14	-37.56
iloprost	-36.33	-29.08	-43.58
buflomedil	-28.27	-18.96	-53.51
imiquimod	-25.68	15.34	-87.17
bezafibrate	-32.65	-18.99	-52.58
RO-10-5824	-31.92	-37.53	-33.88
efavirenz	22.06	10.74	-81.9
megestrol	-52.63	-38.67	-32.38
phenacetin	-34.39	-24.81	-46.19
CAY-10578	-26.14	-21	-49.76
clofazimine	-31.43	-87.84	17.2
SB-334867	-30.35	-17.99	-52.64
SKF-77434	-36.92	-96.3	25.76
BRD-A41630653	-19.32	-23.08	-47.36
reboxetine	-42.55	-12.2	-58.03
gliquidone	-33.25	-56.95	-13.15
sildenafil	-7.66	27.22	-97.21
L-803087	-39.69	-27.55	-41.96
oleoylethanolamide	-17.72	-49.24	-20.16
zolmitriptan	-39.48	-24.67	-44.67
tangeritin	-18.81	-53.09	-16.15
dehydroisoandosterone	-32.49	-30.35	-38.55
GR-55562	-31.86	-39.87	-28.96
pinacidil	-31.18	-39.33	-29.33
phenylbutyrate	-33.46	-44.27	-23.94
AG-99	-34.97	-48.07	-20.09
omeprazole	-34.03	-13.98	-54.06
pirenzepine	-34	-32.41	-35.58
guanabenz	-30.11	-52.38	-15.5
BRD-K78883024	-13.92	-44.77	-22.96
tropisetron	-32.19	-39.46	-28.06
BRD-K01265221	-28.47	-20.17	-47.07
RWJ-21757	-29.84	-32.95	-34
benzatropine	-25.54	-24.88	-42.02
terazosin	-33.44	-33.21	-33.67
aprepitant	1.12	8.59	-75.39
decafluorobutane	-25.66	-16.31	-50.37
GR-32191	-36.42	-32.93	-33.37
SCH-23390	-45.58	-23.78	-42.17
acarbose	-32.96	-30.47	-35.46
LY-303511	-27.18	-89.14	23.45
TUL-XXI039	-28.67	-8	-57.61
etilefrine	-48.81	25.81	-91.29
paroxetine	-33.45	-42.59	-22.63
arctigenin	-43.59	-83.26	18.28
immepip	-20.88	-41.37	-23.47
amiodarone	-37.64	-31.27	-33.52
betahistine	-35.05	-35.12	-29.67
aliskiren	-30.23	-46.6	-18.13
rhodomyrtoxin	-4.15	-82.65	17.97
quinpirole	-17.27	-47.18	-17.44
pyrazinamide	-37.21	-34.01	-30.55
TCB2	-25.15	-39.21	-25.17
YM-298198	-36.27	-44.46	-19.63
mefenamic-acid	-31.05	-23.46	-40.58
dihydroergocristine	-28.49	-34.87	-29.16
bisoprolol	-24.44	-41.28	-22.33
BRD-K19985802	-17.34	-42	-21.44
ATPA	0.45	21.77	-84.62
SU-6656	-33.98	-51.95	-10.48
amcinonide	-17.94	-16.17	-45.94
FGIN-1-43	-40.13	-14.86	-47.23
enalaprilat	-33.47	-29.16	-32.84
I-OMe-AG-538	-21.25	-40.14	-21.84
metolazone	-28.23	-27.34	-34.55
BRD-K17693482	-23.13	27.97	-89.74
voriconazole	-27.73	-26.46	-35.02
norgestimate	-23.1	-70.85	9.47
tiabendazole	-39.92	-15.97	-45.4
sertaconazole	-44.67	-47.58	-13.75
pyridine-2-aldoxime	-30.64	-34.52	-26.75
PF-04217903	4.02	31.9	-93.16
sumatriptan	-8.54	-34.25	-26.91
tetryzoline	-21.16	-53.7	-7.44
eicosadienoic-acid	-30.57	-35.97	-25.16
desoximetasone	-28.81	-30.24	-30.89
zebularine	-36.86	25.01	-85.78
BRD-K84421793	-26.47	-85.04	24.86
hemado	-17.15	-12.58	-47.44
SKF-83566	-33.68	-27.49	-32.43
trans-7-hydroxy-pipat	-23.23	-26.46	-33.34
midazolam	-23.74	-32.49	-27.05
maprotiline	-80.82	39.17	-98.6
acetyl-geranyl-cysteine	-29.99	23.31	-82.71
carvedilol	-28.7	-23.08	-36.23
topiramate	-37.06	-29.87	-29.36
tolterodine	-24.34	-29.45	-29.65
salmeterol	-32	27.34	-86.43
kitasamycin	-4.55	21.61	-80.65
H-9	12.79	13.31	-72.35
droperidol	-29.5	-27.95	-31.04
procarbazine	-27.99	-46.36	-12.47
tyrphostin-47	-28.77	-23.21	-35.55
propylpyrazole	-24.2	-49	-9.55
ceforanide	-27.32	-15.55	-42.99
lopinavir	-57.47	-93.59	35.12
NCS-382	-29.93	13.78	-72.23
reichstein	-31.19	-16.78	-41.57
phenanthridone	-41.12	15.9	-74.2
5-methoxytryptamine	-24.26	-22.88	-35.17
isoreserpine	-22.61	-52.6	-5.43
ALX-5407	-52.88	-11.46	-46.48
tramadol	2.16	-52.19	-5.57
BW-723C86	-30.69	-31.41	-26.27
CI-966	-38.49	-36.17	-21.49
tranilast	-38.74	-39.36	-17.91
glibenclamide	-30.54	-26.92	-30.26
ifenprodil	-37.89	13.66	-70.52
physostigmine	-30.2	22.47	-79.11
SAL-1	20.71	37.29	-93.9
2-(4-methoxybenzylthio)-6-methylpyrimidin-4-ol	-10.74	-46.65	-9.9
vidarabine	13.85	18.17	-74.4
mead-acid	-27.76	-47.13	-9.08
methylergometrine	-21.41	-23.77	-32.44
BAY-59-3074	28.11	-95.63	39.97
niflumic-acid	-35.66	-19.53	-35.9
evoxine	-31.44	-26.67	-28.7
tramadol	-20.54	-15.06	-39.96
chenodeoxycholic-acid	-33.33	37.15	-92.09
idebenone	-29.99	-72.13	17.24
lomerizine	-31.88	-39.31	-15.31
carprofen	-28.47	16.84	-71.27
exemestane	-22.74	-91.23	37.17
mestranol	-36.68	-21.85	-32.17
BRD-A93048969	16.45	-74.36	20.46
pefloxacin	-5.14	10.67	-64.55
chlortalidone	-44.64	12.34	-66.17
LFM-A13	-17.97	-20.84	-32.92
tozasertib	-44.84	38.06	-91.79
pregnenolone	-35.93	-32.62	-20.98
methoxsalen	26.99	-76.5	22.92
ALW-II-38-3	-56.78	43.23	-96.76
1-benzylimidazole	-44.66	26.58	-79.91
talampicillin	-24.34	-19.2	-33.96
PD-158780	-12.2	-73.74	20.81
MRS-1754	-24.77	-12.3	-40.59
TCPOBOP	-24	38.67	-91.3
nTZDpa	-24.71	-26.38	-26.17
brompheniramine	0.58	11.77	-64.31
benzohydroxamic-acid	37.89	39.34	-91.47
SB-269970	13.01	12.25	-64.22
hyoscyamine	-19.48	9.55	-61.5
JNJ-26854165	-29.59	-34.52	-17.33
methoprene-acid	-25.34	-80.68	28.86
BRD-K55186349	-13.63	-9.41	-42.38
nizatidine	-29.36	-20.77	-30.82
WAY-161503	-16.58	-42.99	-8.49
tretinoin	-34.14	-18.52	-32.76
RS-67333	-26.78	-26.24	-24.89
L-745870	-20.41	-8.6	-42.52
tolbutamide	-12.45	-43.64	-7.44
ZK-756326	-23.29	-19.71	-31.22
enalapril	-32.07	-15.6	-35.14
piceid	-7.47	-26.89	-23.85
paroxetine	14.83	16.84	-67.55
meropenem	-24.14	-32.75	-17.86
rucaparib	-32.29	-14.65	-35.83
BH3I-1	-19.38	-33.37	-16.94
ozagrel	-30.18	-29.41	-20.82
ramipril	-38.68	-22.36	-27.77
3-matida	-53.35	25.3	-75.39
phentolamine	16.28	21.23	-71.22
glimepiride	14.63	26.73	-76.68
5'-guanidinonaltrindole	-32.53	-10.25	-39.59
LY-278584	-18.18	-33.78	-15.94
pifithrin	-29.16	-17.92	-31.68
isoxsuprine	-23.38	-10.21	-39.37
labetalol	-22.7	-30	-19.27
triprolidine	-24.59	-21.63	-27.55
GW-0742	-35.75	11.13	-60.29
loxapine	-26.24	-34.65	-14.38
rosmarinic-acid	-31.78	-13.19	-35.68
dioxybenzone	-0.36	17.76	-66.46
BD-1008	-26.35	-28.87	-19.78
PG-9	-26.63	-28.38	-19.94
U-74389F	-13.81	-36.01	-12.3
BRD-K98948170	-4.83	32.81	-80.98
ZM-306416	-19.37	38.22	-86.38
BRD-K60218670	-31.09	-14.25	-33.9
W-5	-4.07	-57.99	9.92
dicycloverine	-29.43	-31.35	-16.32
acepromazine	21.72	19.45	-66.94
pyrazolanthrone	-17.33	-53.12	5.64
eticlopride	-12.44	-39.48	-7.81
flumetasone	-8.1	27.54	-74.75
estradiol	-17.6	-19.65	-26.57
pepstatin	-29.97	-66.27	20.33
clomifene	-2.87	19.3	-65.17
diltiazem	-32.56	32.73	-78.45
noscapine	-0.98	45.66	-91.29
altretamine	-22.03	-19.97	-25.61
myriocin	-32.88	41.83	-87.33
dosulepin	-2.71	3.32	-48.38
penciclovir	-20.05	-33.3	-11.65
GSK-461364	-32.89	-87.88	42.98
apafant	21.69	17.5	-62.37
bromfenac	-19.94	-12.25	-32.52
maraviroc	-25.89	-10.22	-34.55
voriconazole	-31.15	21.26	-65.97
SB-221284	-22.49	-23.7	-20.71
miglitol	-29.36	-23.78	-20.56
trimebutine	-25.65	-32.89	-11.39
GYKI-52466	-15.59	-28.27	-15.91
orphenadrine	-30.45	-14.09	-30.06
oxprenolol	-14.67	-32.93	-10.93
pravastatin	-19.3	-21.42	-22.22
GS-39783	27.78	-82.47	38.96
SU-4312	-26.31	-56.07	12.92
calpeptin	-46.91	52.74	-95.85
ginsenoside	13.36	10.3	-53.34
meloxicam	-4.3	21.22	-64.22
HSP90-inhibitor	-21.43	-17.19	-25.67
ipriflavone	-31.77	-16.16	-26.68
tegafur	-16.47	-69.38	27.08
EO-1428	-24.3	-7.82	-34.47
securinine	-49.32	-92.44	50.38
KIN001-244	-35.59	38.18	-80.14
ivachtin	-19.91	-22.44	-19.47
isoeugenol	-14.84	-14.45	-27.41
SDZ-NKT-343	32.84	-70.48	28.67
mefloquine	-22.89	-27.04	-14.26
remoxipride	-30.62	-21.99	-19.25
pinocembrin	-25.82	13.88	-55.1
amiloride	-24.94	13.75	-54.94
ciclacillin	-28.06	-25.34	-15.83
hydrocortisone	-23.05	-20.79	-20.37
quipazine	-12.25	-33.81	-7.24
rabeprazole	-23.69	-13.33	-27.7
cefazolin	-18.42	-15.05	-25.68
ibuprofen	-43.98	33.81	-74.54
flupentixol	-21.85	-24.75	-15.9
reserpic-acid	-25.73	-15.68	-24.92
capecitabine	-22.61	-17.03	-23.55
methapyrilene	17.49	19.75	-60.31
cisapride	-36.22	-14.45	-26.11
L-693403	-25.52	-21.9	-18.59
ampicillin	14.43	-62.65	22.19
paclitaxel	-22.6	4.36	-44.81
edrophonium	-24.05	-21.11	-18.67
iobenguane	-25.69	-22.71	-16.97
sotalol	-27.75	-15.95	-23.54
CP-94253	-19.7	-24.12	-15.28
cyclopamine	7.39	47.88	-87.14
PF-3845	-23.67	19.45	-58.64
brinzolamide	-26.72	12.13	-51.04
BRD-K48969316	-33.45	23.33	-62.14
darinaparsin	-24.11	14.98	-53.6
PJ-34	-24.53	55.64	-94.18
norethindrone	6.45	24.56	-62.94
propentofylline	-6	21.91	-60.27
loperamide	-14.87	-29.39	-8.92
fexofenadine	-7.74	24.25	-62.53
clomethiazole	-14.25	14.41	-52.43
sirolimus	10.34	11.39	-49.29
chlorpromazine	-38.34	14.53	-52.35
RS-16566	-21.84	11.54	-49.28
BRD-K91691979	-15.79	-12.9	-24.78
tandutinib	-36.98	13.52	-51.05
anagrelide	-17	-87.94	50.57
kenpaullone	9.65	-86.09	48.84
abiraterone	-10.82	21.11	-58.26
LY-16350	16.62	22.96	-59.77
SDZ-205-557	4.12	47.28	-83.88
methysergide	-19.02	-16.34	-20.2
rifapentine	-26.08	-25.84	-10.69
LY-165163	-2.75	-43.04	6.66
HY-11007	20.31	33.81	-70.06
amlodipine	33.38	-84.83	48.71
chlormadinone	5.15	18.24	-54.28
J-104129	-30.58	-11.13	-24.76
resveratrol	-54.54	52.47	-88.25
trazodone	18.8	-53.92	18.18
diethylcarbamazine	13.74	-44.33	8.69
BRD-K64835161	-52.18	-83.38	47.93
doxepin	-21.18	-18.99	-16.37
UCL-2077	2.36	-45.57	10.27
U-54494A	-26.19	-12.08	-23.15
talniflumate	-27.16	-25.31	-9.87
QL-XI-92	-26.85	46.99	-82.09
estradiol-valerate	-17.5	-20.46	-14.55
PIK-90	-24.31	59.05	-93.98
resveratrol	-15.35	36.65	-71.23
dexamethasone	-0.46	-42.45	7.99
phenazone	-21.76	-24.67	-9.73
zileuton	-45.16	31.09	-65.36
GR-206	-18.34	-69.41	35.2
icariin	-41.23	26.01	-60.2
entecavir	-31.39	32.36	-66.51
bifonazole	20.32	-67.02	33.66
nitrendipine	-16.5	-16.78	-16.22
SC-560	-13.42	-46.16	13.16
diethyltoluamide	-17.47	14.25	-46.89
BRD-K06956503	0.1	-79.11	46.54
L-755507	-25.68	-23.6	-8.76
BJM-CSC-19	-21.44	-11.43	-20.61
harpagoside	-34.78	59.86	-91.89
diltiazem	31.66	23.93	-55.7
quinisocaine	-4.22	33.64	-65.26
carmoxirole	-16.06	-10.04	-21.53
GW-501516	-28.57	-95.58	64.14
testosterone	-16.48	-7.65	-23.77
deferiprone	-27.6	-96.76	65.36
L-750667	-12.3	-9.66	-21.73
guggulsterone	-39.65	-52.18	20.99
nitrocaramiphen	-27.34	15.3	-46.46
mesulergine	-4.51	-27.59	-3.49
tolcapone	-36.32	37.8	-68.82
scopolamine	20.28	23.27	-54.03
estradiol	29.56	29.96	-60.57
cefotiam	-14.23	11.76	-42.27
U-0126	-37.1	65.46	-95.96
piribedil	-25.59	-12.51	-17.99
CGP-12177	-20.88	-16.67	-13.81
dihydroergotamine	2.64	1.3	-31.65
BRD-K21009077	16.22	-96.76	66.45
GW-1929	-13.44	16.18	-46.46
boldine	-0.76	21.97	-52.08
triamcinolone	-18.52	-82.13	52.03
ciglitazone	-18.71	-21.7	-8.26
apigenin	-26.72	-85.13	55.18
nimodipine	18.17	-49.3	19.54
desoxypeganine	-44.59	68.87	-98.63
skimmianine	18.78	28.26	-57.8
secoisolariciresinol	-19.45	28.83	-58.29
tubaic-acid	10.86	9.42	-38.67
tripelennamine	-24.35	13.02	-42.01
dexchlorpheniramine	-25.05	19.4	-48.33
flavoxate	-13.7	-3.51	-25.41
norethindrone	-20.48	45.85	-74.6
monastrol	19.06	20.13	-48.81
hydralazine	15.47	9.92	-38.51
MNITMT	5.49	21.18	-49.52
cyclopentolate	-15.89	-22.7	-5.37
demeclocycline	-28.67	31.64	-59.71
VX-222	-40.34	-52.33	24.28
clocortolone	-59.44	-74.1	46.07
ketoconazole	-2.7	30.08	-58.06
HG-6-64-01	-6.1	-67.31	39.36
linopirdine	-22.34	-4.54	-22.98
loratadine	14.16	-52.57	25.12
acamprosate	21.59	-55.58	28.14
pregnenolone	-20.95	-16.47	-10.94
mepacrine	-35.5	56.63	-83.87
DPN	14.36	-42.06	14.89
tropicamide	-54.03	49.97	-77.02
BRD-K14844937	-9.29	-7.23	-19.73
rimantadine	-29	18.23	-45.16
homoveratrylamine	1.44	58.36	-85.25
2',5'-dideoxyadenosine	-35.69	30.08	-56.89
protein-tyrosine-phosphatase-inhibitor-IV	-1.68	41.96	-68.77
BU-226	18.52	47.83	-74.35
YC-1	27.97	-96.16	70.03
ruxolitinib	25.44	63.49	-89.56
eliprodil	-17.09	-18.7	-7.26
H-8	-15.27	-16.04	-9.85
KUC104502N	-30.84	58.32	-84.07
celastrol	-27.78	30.86	-56.56
gamma-homolinolenic-acid	-17.01	-38.33	12.81
BRD-K26947839	-0.75	14.37	-39.82
argatroban	-13.45	-43.3	18.03
RO-60-0175	-25.84	-33.09	8.25
chlortetracycline	-15.32	31.21	-56.04
ethambutol	-0.86	48.14	-72.9
BMS-345541	15.63	22.76	-47.52
seneciphylline	-35.16	36.33	-60.94
NM-PP1	-56.88	67.41	-92
AM-251	-18.55	-8.82	-15.71
PQ-401	4.88	-58.2	33.7
amlodipine	-25.43	10.75	-35.18
dexamethasone	-20.57	-76.39	52.19
BRD-A07614565	20.58	-44.24	20.12
NSC-23766	35.75	49.76	-73.71
taurocholic-acid	-39	58.97	-82.89
serdemetan	-50.91	54.57	-78.49
aristolochic-acid	12.52	15.13	-39
cilomilast	2.9	22.95	-46.81
DCEBIO	-3.83	13.81	-37.65
L-165041	-21.11	23.84	-47.62
eicosatrienoic-acid	12.43	6.86	-30.59
PCO-400	-23.61	8.52	-32.02
syrosingopine	-15.96	-40.32	17.18
indometacin	-17.73	-10.29	-12.79
LY-2140023	-47.01	68.96	-92.01
alaproclate	-12.95	19.79	-42.77
NBQX	4.18	-38.5	15.55
GW-311616	-31.18	33.59	-56.48
danazol	-30.32	-80.27	57.38
estriol	-7.52	50	-72.16
sulindac	0.24	27.76	-49.88
1-phenylbiguanide	-41.59	-98.19	76.23
KIN001-220	-49.25	-97.6	75.7
bumetanide	16	44.14	-65.78
penicillin	26.66	16.1	-37.69
epibatidine	18.01	22.78	-44.24
fexaramine	-21.09	-9.52	-11.82
CGP-54626	13.9	12.81	-33.95
dihydroergocristine	-17.74	-12.3	-8.79
GR-235	-20.74	18.57	-39.66
mifepristone	-10.51	-11.46	-9.56
GW-5074	16.37	33.42	-54.4
ergocryptine	-14.59	-15.57	-5.35
alitretinoin	-26.09	48.21	-69.03
ciprofibrate	-41.14	62.76	-83.53
naftidrofuryl	-36.03	23.83	-44.42
BMY-7378	15.15	19.69	-40.17
toremifene	-21.13	-12.04	-8.41
fananserin	-22.61	14.37	-34.27
lobelanidine	8.03	40.22	-59.98
epothilone	1.05	16.44	-35.89
equilin	-6.92	21.39	-40.59
levomepromazine	-22.95	13.25	-32.27
fludrocortisone	-33.94	-67.89	49.02
l-stepholidine	16.6	15.01	-33.6
diclofenamide	-9.06	-11.85	-6.27
somatostatin	32.34	23.07	-40.7
GR-113808	-24.47	17.08	-34.52
BRD-K13872703	-16.57	-31.52	14.13
ebselen	-30.31	15.21	-32.54
famciclovir	-36.42	18.81	-36.14
UBP-302	-25.24	18.11	-35.42
BW-B70C	-14.68	-2.54	-14.75
GR-89696	-32.73	30.05	-47.26
zamifenacin	-12.51	-36.49	19.31
epitestosterone	-10.73	-66.49	49.32
mead-ethanolamide	18.24	18.99	-36.12
picrotoxin	27.16	-61.61	44.51
pirenperone	-21.84	11.09	-28.18
quetiapine	-6.53	-37.46	20.48
dictamnine	-1.17	-24.89	7.97
pazufloxacin	-14.3	-6.83	-9.87
VER-155008	-16.23	62.36	-78.99
thiazolidinecarboxylic-acid	0.98	-65.22	48.69
gabexate	-7.75	11.83	-28.23
glycocholic-acid	-10.23	-5.76	-10.6
CITCO	-17.43	-3.31	-13.02
benzamil	23.19	20.49	-36.78
naloxone	-9.23	15.66	-31.9
ochratoxin-a	-34.86	38.86	-54.99
tyrphostin-AG-825	-19.3	-25.88	10.37
GW-7647	-7.38	20.49	-35.81
SB-590885	-32.17	50.72	-65.83
curcumin	-23.97	20.03	-35.11
crotamiton	-31.85	46.96	-61.92
aminopentamide	-15.4	-44.89	30.18
tranylcypromine	-20.03	-9.04	-5.62
AG-14361	39.36	54.04	-68.6
BRD-K00256256	-46.06	35.11	-49.57
caffeic-acid	40.53	-63.61	49.19
sirolimus	5.47	3.07	-17.46
dichlorobenzamil	20.2	-35.96	21.68
ZM-323881	-28.64	26.84	-40.93
enobosarm	9.3	57.48	-71.56
thiethylperazine	9.71	72.01	-86.05
hydrastine	-1.68	34.86	-48.72
marbofloxacin	-9.42	35.93	-49.45
L-694247	-12.1	9.87	-23.38
milnacipran	31.28	36.08	-49.55
FK-888	36.83	-56.74	43.38
anpirtoline	-42.87	33.74	-46.96
mianserin	7.64	27.28	-40.41
lavendustin-c	-10.01	24.01	-37.14
tyrphostin-AG-82	-0.52	-31.91	18.83
oxcarbazepine	-3.16	4.54	-17.52
captopril	25.65	29.39	-42.1
etodolac	-10.55	45.11	-57.79
TAK-715	4.65	54.75	-67.41
BH3I-1	-39.18	78.86	-91.49
propranolol	-28.58	-51.39	39.19
CGS-21680	-1.81	-32.62	20.42
ibuprofen	18.55	19.23	-31.42
SYK-inhibitor	-32.17	-77.32	65.18
afatinib	2.7	-32.07	19.98
scandenin	36.64	-67.01	55.01
procyclidine	-42.85	33.74	-45.56
dilazep	-16.32	-71.37	59.58
piperidolate	-27.8	28.1	-39.66
GW-3965	13.7	-34.82	23.34
GTP-14564	7.89	-20.21	8.8
XMD-892	41.42	-97.15	85.82
carteolol	-5.63	-23.87	12.62
arecaidine	6.51	7.13	-18.36
tropisetron	-42.72	51.99	-63.21
E-4031	21.48	36.73	-47.93
GBR-12783	-5.56	4.69	-15.82
bucladesine	-31.89	31.72	-42.78
thalidomide	-54.64	81.64	-92.63
PP-3	-10.12	13.32	-24.29
NCS-382	-24.41	15	-25.92
urapidil	-4.92	13.67	-24.44
KN-93	-10.37	-4.8	-5.92
warfarin	31.05	32.75	-43.37
zaprinast	-4.11	55.84	-66.28
carbenoxolone	-11.19	50.79	-60.77
indole	-7.9	-15.71	5.75
SR-27897	7.48	-16.81	6.93
GR-46611	17.02	31.24	-41.07
mometasone	-22.34	-26.11	16.88
AM-580	-25.19	83.14	-92.21
vinpocetine	-14.01	-11.74	2.69
PU-H71	-40.76	27.11	-36.14
dihydrexidine	17.79	-27.25	18.71
lavendustin-a	-31	25.07	-33.55
taxifolin	15.68	23.83	-32.27
phenytoin	30.82	34.42	-42.55
benzoxiquine	12.82	12.74	-20.8
budesonide	10.25	30.17	-38.06
gibberellic-acid	-0.3	-43.94	36.12
LE-300	-3.91	-16.71	8.89
JNJ-16259685	14.27	43.34	-51.1
naltrindole	-31.19	40.62	-48.37
doxepin	-37.73	29.37	-37.01
prednisone	12.73	14.37	-21.91
rufloxacin	-21.22	15.98	-23.35
triptolide	38.69	70.05	-77.36
SR-57227A	-30.44	28.71	-35.74
bethanechol	1.86	30.52	-37.45
SQ-29548	3.59	1.44	-8.32
SC-9	-18.65	24.23	-31.06
ergocornine	-44.66	73.35	-80.17
rimcazole	-52.13	71.37	-78.14
GSK-3-inhibitor-IX	54.13	-92.72	85.98
FPL-55712	11.22	9.15	-15.87
diphenidol	17.58	26.55	-32.59
AMN-082	10.06	9.17	-15.18
etazolate	19.32	32.42	-38.39
SB-366791	-4.16	33.28	-39.23
spectinomycin	-54.51	77.76	-83.71
doxazosin	-0.66	39.67	-45.47
KUC103904N	-6.95	74.49	-80.22
erismodegib	3.98	42.22	-47.95
dantron	-2.85	-12.59	6.9
ondansetron	33.44	54.4	-59.93
15-delta-prostaglandin-j2	-17.08	-86.13	80.69
BP-554	23.01	16.51	-21.86
tetrabenazine	-26.07	25.51	-30.74
raloxifene	35.07	-56.56	51.56
cefixime	15.2	23.54	-28.47
lasalocid	-52.1	-88.81	83.9
protopine	16.44	19.01	-23.87
ZD-7288	2.2	-27.96	23.18
tubastatin-a	-6.08	69.96	-74.73
bemesetron	-2.35	10.43	-15.13
venlafaxine	-15.31	-16.06	11.59
L-701252	-1.5	34.16	-38.61
SNS-314	32.32	-72.28	67.98
indolophenanthridine	15.63	25.66	-29.82
canertinib	-58.13	-85.02	80.94
DY-131	35.31	57.1	-61.04
CDK2-5-inhibitor	-22.03	9.65	-13.41
HA-14-1	-0.6	-29.49	25.78
BRD-K34437622	-1.47	-21.31	17.63
corynanthine	0.26	14.5	-18.16
7,4'-dihydroxyflavone	-1.78	18.44	-22.01
hydrocortisone	-42.06	64.49	-68
capsaicin	0.38	20.65	-24.12
disopyramide	28.34	27.96	-31.26
BRD-A61189834	-32.9	29.15	-32.43
zatebradine	1.14	12.11	-15.07
homatropine	14.91	47.87	-50.81
ZM-241385	16.35	-50.26	47.37
trapidil	-17.49	17.41	-20.3
moxifloxacin	-0.66	29.2	-32.09
ropinirole	-15.67	9.73	-12.52
pirinixic-acid	22.55	36.47	-39.24
tienilic-acid	-34.11	41.22	-43.9
lidoflazine	-1.3	3.78	-6.38
physostigmine	5.9	-49.72	47.43
acetyl-farnesyl-cysteine	-28.32	65.68	-67.84
FTI-276	-0.99	15.94	-17.91
tiagabine	-17.72	18.43	-20.08
valsartan	-0.72	-13.04	11.6
XMD-1150	40.44	-92.75	91.35
anabasine	-35.52	34.56	-35.72
SRT-1720	-2.15	71.73	-72.88
dipyridamole	-3.05	19.51	-20.62
ipratropium	11.09	64.6	-65.71
barasertib	-12.48	94.67	-95.63
BRD-A81377415	-30.84	48.14	-49.05
acitretin	15.89	86.46	-87.11
M2-PK-activator	-2.64	38.28	-38.87
pivmecillinam	2.91	23.52	-23.87
PF-543	-38.01	72.52	-72.84
yohimbine	0.51	22.94	-23.23
rosiglitazone	-64.79	-85	84.77
SB-239063	-9.83	9.3	-9.52
secnidazole	24.08	-20.99	20.85
propoxycaine	-5.31	30.58	-30.62
naloxone	21.07	15.19	-15.19
avrainvillamide-analog-4	35.78	48.15	-48.13
retrorsine	16.3	40.36	-40.18
AG-494	0.13	6.15	-5.9
veliparib	-1.36	19.36	-19.08
zonisamide	-5.63	60.3	-59.9
proxymetacaine	23.16	40.53	-40.05
dipivefrine	20.27	45.19	-44.67
bendroflumethiazide	-23.01	-22.4	23.21
vecuronium	1.31	58.86	-57.78
NNC-05-2090	-24.95	-36.56	37.7
isogedunin	-1.68	-32.71	33.89
dantrolene	-17.65	-25.34	26.59
avrainvillamide-analog-5	4.21	82.4	-80.96
indirubin	7.28	-92.58	94.19
tetrindole	-4.73	-2.65	4.42
BRD-K76211160	0.97	18.29	-16.36
tebuthiuron	-4.12	-15.05	16.99
coumestrol	-25.2	39.15	-37.09
psoromic-acid	-6.54	25.07	-22.9
Y-134	20.65	-66.12	68.31
moxonidine	12.87	-31.89	34.09
oxalomalic-acid	30.23	30.39	-28.16
SB-205607	-10.13	-7.41	9.76
molsidomine	-21.37	41.55	-39.18
SU-1498	42.47	-49.7	52.13
cilastatin	6.84	22.39	-19.77
clonidine	-27.86	25.58	-22.73
L-689560	-11.45	-5.95	8.93
diphenoxylate	43.24	-57.81	60.87
eugenitol	-15.31	21.24	-18.16
YS-035	-9.34	-12.46	15.65
dehydrocholic-acid	6.1	9.3	-5.99
R-59022	19.74	29.29	-25.86
primidone	-10.29	66.02	-62.46
valaciclovir	20.58	28.36	-24.66
selegiline	25.35	-31	34.79
sulmazole	18.32	17.72	-13.91
semaxanib	20.53	62.89	-59
irsogladine	23.09	27.02	-22.99
CGP-7930	-23.97	-26.48	30.56
lobendazole	7.16	10.12	-5.97
olomoucine	-37.42	75.09	-70.92
ezetimibe	-6.93	12.29	-8
IB-MECA	2.15	10.61	-6.31
halcinonide	31.18	-61.31	65.69
PD-169316	-25.02	44.07	-39.65
dobutamine	9.95	10.56	-6.09
vinpocetine	-8.09	52.21	-47.7
chlorprothixene	20.1	-13.04	17.55
perphenazine	-38.54	57.93	-53.34
SB-200646	-21.05	28.53	-23.93
latrunculin-b	3.19	-56.97	61.7
JTE-013	-39.63	-78.74	83.6
NBI-27914	-19.86	31.93	-26.93
GSK-1059615	40.33	-51.87	57.25
buspirone	7.58	35.82	-30
naltrindole	-1.99	84.36	-78.52
chromomycin-a3	27.67	81.76	-75.89
tyrphostin-AG-556	36.05	-39.69	45.65
PIK-75	-33.5	54.12	-48.08
talipexole	3.05	11.05	-4.96
genistein	4.05	32.7	-26.54
probucol	-10.52	20.4	-14.22
pravastatin	-15.46	-19.72	26.16
azasetron	13.82	57.29	-50.64
homochlorcyclizine	0.16	-27.45	34.11
flucloxacillin	-24.27	37.54	-30.81
zaldaride	1.3	27.61	-20.84
oxybuprocaine	1.69	51.13	-44.35
nemonapride	-12.76	23.47	-16.62
brefeldin-a	46.96	-90.33	97.18
daunorubicin	49.86	84.05	-77.15
CGP-55845	15.53	21.39	-14.48
GBR-12783	2.3	15.2	-8.27
benazepril	-26.28	74.02	-66.96
epirizole	-17.03	25.85	-18.75
SB-206553	36.15	-68.65	75.84
guanfacine	-22.99	47.15	-39.94
RS-45041-190	20.27	-17.29	24.53
phosphodiesterase-V-inhibitor-II	-14.68	45.23	-37.83
BMY-45778	-5.63	-84.14	91.54
SB-203580	24.95	37.56	-29.97
isorotenone	17.66	19.64	-12.04
acetylcholine	15.2	26.52	-18.65
phenamil	6.98	64.28	-56.27
prometon	0.66	21.19	-13.16
ZG-10	-21.64	89.42	-81.32
dephostatin	9.84	40.53	-32.4
lysergol	7.05	36.18	-28.04
benzamil	-5.97	-4.67	12.9
huperzine-a	-13.5	24.25	-15.97
tropanyl-3,5-dimethylbenzoate	-27.46	-22.88	31.16
MR-16728	4.21	16.45	-8.04
scopoline	13.38	12.16	-3.63
naproxen	-19.74	-17.48	26.04
benzo(a)pyrene	3.32	60.17	-51.57
nafadotride	13.32	17.51	-8.79
naringin	-39.45	78.1	-69.13
BRD-K49061529	-0.81	22.28	-13.2
nitrofural	10.36	11.04	-1.95
aminogenistein	-19.75	49.09	-39.88
MAPP-D-erythro	-13.23	28.53	-19.23
TC-2559	28.69	59.29	-49.92
BRD-K11757396	-40.67	46.86	-37.45
alfuzosin	30.47	50.1	-40.55
flumetasone	-29.16	67.73	-58.1
resmethrin	13.86	3.53	6.22
prazosin	19.5	24.23	-14.34
dichloroacetic-acid	27.31	48.05	-38.06
tacrolimus	12.77	-3.97	14.04
taurodeoxycholic-acid	-48.8	78.85	-68.6
1-monopalmitin	1.89	45.23	-34.93
pseudopelletierine	-17.95	39.75	-29.39
capsazepine	-6.34	-82.06	92.46
byssochlamic-acid	26.46	31.71	-21.03
o-3M3FBS	-21.51	32.37	-21.66
skatole	28.86	90.75	-80.02
mefexamide	-28.82	46.09	-35.17
ataluren	11.35	79.96	-68.92
thenoyltrifluoroacetone	-36.85	53.96	-42.89
CO-102862	18.73	21.48	-10.38
PNU-96415E	-14.32	-11.69	22.92
phentermine	24.44	26.02	-14.78
clemastine	28	27.98	-16.69
marmesin	-21.05	-70.2	81.5
FTase-inhibitor-B581	-0.52	22.26	-10.89
bisphenol-a	-3.72	28.54	-17
triclosan	46.63	-82.2	93.76
haloperidol	-4.53	40.1	-28.4
EMF-BCA1-64	-23.87	52.05	-40.3
cephalotaxine	6.26	53.86	-42.06
bulleyaconitine-a	1.6	30.5	-18.52
mestanolone	-18.33	23.94	-11.93
tinidazole	16.27	17.14	-5.05
16,16-dimethylprostaglandin-e2	27.35	-64.83	76.93
6-aminochrysene	2.28	-11.71	23.84
bisindolylmaleimide	30.57	-75.04	87.29
gatifloxacin	22.86	-40.38	52.65
doxorubicin	34.81	65.75	-53.45
AQ-RA741	-2.98	6.48	5.88
quinapril	-6.47	17.98	-5.6
felbamate	26.29	-21.63	34.03
acetohydroxamic-acid	-17.06	27.59	-15.17
BRD-K85853281	43.63	78.78	-66.17
linsitinib	-41.02	79.92	-67.3
DH-97	12.17	6.26	6.37
GR-159897	0.03	27.07	-14.21
midodrine	32.8	55.43	-42.43
BRD-K14236372	1.29	68.94	-55.93
SR-142948	-11.13	37.03	-23.98
mephenytoin	34.18	48.13	-34.81
ST-91	28.78	31.32	-17.98
NPC-15199	-18.44	26.21	-12.68
VU-0366037-2	-10.44	69.64	-56.1
hymecromone	28.29	62.93	-49.32
CP-55940	21.24	-19.24	33.03
anandamide	-17.01	30.78	-16.93
iodophenpropit	-30.12	51.48	-37.6
icilin	-4.33	18.14	-4.23
biperiden	-3.16	50.87	-36.93
ZM-39923	18.35	6.07	7.88
meclozine	-33.9	65.87	-51.83
ODQ	2.9	26.95	-12.66
NVP-AUY922	19.28	-64.31	78.99
benzopurpurin-4b	-24.48	36.36	-21.66
chlorphenamine	-30.62	36.63	-21.9
FR-139317	-1.46	38.98	-24.09
mofezolac	14.09	32.88	-17.95
progesterone	-15.11	30.82	-15.84
flurofamide	2.36	54.22	-39.09
SCH-442416	-9.45	21.62	-6.21
toltrazuril	-2.17	46.01	-30.45
benzanthrone	-12.92	75.68	-60.12
ilomastat	15.56	10.48	5.17
ecopipam	16.92	25.26	-9.43
IKK-16	-30.85	-40.45	56.32
rifapentine	-22.26	-28.99	44.94
pirfenidone	16.21	36.91	-20.75
verteporfin	-18.29	43.19	-26.98
naltrexone	-33.38	77.25	-61.02
lobaric-acid	-3.13	74.74	-58.44
moexipril	35.67	70.86	-54.55
cromakalim	23.2	38.59	-22.27
meptazinol	-30.1	-32.28	48.63
didanosine	-26.04	52.26	-35.68
GBR-13069	-14.59	36.13	-19.52
met-leu-phe	-2.97	-9.09	25.81
dovitinib	12.99	46.96	-30.21
ABT-737	72.5	-80.55	97.36
BAY-36-7620	9.34	20.95	-4.11
tizanidine	0.34	49.01	-32.11
genistein	31.49	73.67	-56.74
U-0126	23.87	-36.51	53.46
enrofloxacin	27.11	-14.02	31
terconazole	-8.43	8.84	8.15
calpeptin	20.74	39.17	-22.15
clopidogrel	-18.9	44.16	-27.06
liquiritigenin	15.56	40.02	-22.37
TFMPP	-8.64	26.02	-8.34
MPEP	0.85	-39.02	56.75
ER-27319	26.65	68.89	-51.06
AM-404	29.99	35.56	-17.53
ritodrine	-15.48	32.76	-14.58
lasalocid	59.28	-77.79	95.97
O-2050	-41.29	73.35	-55.11
cyanopindolol	4.95	43.28	-24.89
thioperamide	-2.18	66.93	-48.49
L-670596	-7.4	50.67	-32.19
dihydrodeoxygedunin	24.76	-14.24	32.99
tetrahydrocannabinol-7-oic-acid	26.05	-37.33	56.34
BRD-K20401833	16.3	12.44	6.58
fluspirilene	-27.62	80.68	-61.64
XMD-885	45.69	-72.04	91.09
rutin	-16.47	32.89	-13.84
HG-5-113-01	31.12	95.61	-76.54
daunorubicin	37.07	91.88	-72.52
nalbuphine	18.77	34.45	-15.09
selinidin	-22.1	44.41	-24.96
PLX-4720	-44.81	-72.3	91.85
pirarubicin	31.07	52.42	-32.76
spiramide	-4.98	-36.49	56.17
RO-25-6981	-4.72	7.58	12.11
candesartan	-1.73	37.22	-17.42
AZ-10417808	20.46	38.94	-19.04
risperidone	8.81	93.73	-73.77
SC-68376	-20.12	49.5	-29.53
ipratropium	22.4	34.12	-14.06
JWE-035	50.36	-71.03	91.24
betulinic-acid	21.28	-4.47	24.81
KI-16425	23.78	50.58	-30.14
5-nonyloxytryptamine	4.35	-59.71	80.41
SIB-1757	44.58	90.65	-69.88
L-161982	-36.3	-61.03	82.05
iso-olomoucine	24.73	49.41	-27.94
nortriptyline	34.78	55.8	-34.31
saquinavir	2.4	27.75	-6.15
RS-102895	9.55	14.5	7.11
methyllidocaine	20.91	24.29	-2.57
BRD-A89049230	19.39	6.65	15.28
erbstatin-analog	-5.3	-37.32	59.25
limonin	16.05	16.29	5.76
KIN001-055	40.73	39.49	-17.34
purvalanol-b	17.25	91.32	-69.01
PD-123319	-9.62	28.99	-6.68
BRD-A18279961	11.32	10.89	11.74
mirtazapine	37.57	77.01	-54.25
lestaurtinib	43.42	64.51	-41.71
prostaglandin-b2	-7.69	34.36	-11.44
brucine	-39.53	57.85	-34.81
hyoscyamine	19.6	67.59	-44.48
AVA	-1.01	-29.27	52.5
artemether	-1.99	44.28	-21.05
AZ-628	29.1	83.38	-59.92
eprosartan	23.36	60.42	-36.89
epitestosterone	10.89	9.15	14.38
niguldipine	-0.38	-60.72	84.32
[truncated: 1,144 more rows]
