# Supplementary material for: Dexamethasone suppresses immune evasion by inducing GR/STAT3 mediated downregulation of PD-L1 and IDO1 pathways
Source: Oncogene. 2021 Jun 26;40(31):5002–12. doi: 10.1038/s41388-021-01897-0 (PMC8235907; doi:10.1038/s41388-021-01897-0)
Supplement: Supplementary file 4 — Supplementary Table S3 [file 41388_2021_1897_MOESM4_ESM.xlsx]

## Sheet: Supplementary Table S3
Supplementary Table S3. Enriched pathways in cell lines treated with dexamethasone.
Pathways eriched in Responsive_NC group
ID	Description	SetSize	EnrichmentScore	NES	Pvalue	FDR
hsa05165	Human papillomavirus infection	338	0.32728	1.22843	0.0254545	0.22145
hsa05206	MicroRNAs in cancer	299	0.340333	1.26629	0.0192926	0.202572
hsa05202	Transcriptional misregulation in cancer	184	0.370089	1.30595	0.0260116	0.22145
hsa04062	Chemokine signaling pathway	187	0.379539	1.3403	0.0176991	0.202572
hsa05163	Human cytomegalovirus infection	224	0.378087	1.35646	0.00961539	0.159413
hsa05167	Kaposi sarcoma-associated herpesvirus infection	186	0.394752	1.39485	0.00874636	0.153061
hsa05161	Hepatitis B	144	0.405802	1.39634	0.0112676	0.164062
hsa04668	TNF signaling pathway	110	0.424619	1.40389	0.0212766	0.209441
hsa04151	PI3K-Akt signaling pathway	352	0.376526	1.41386	0.00377358	0.105
hsa04010	MAPK signaling pathway	293	0.383903	1.42127	0.00331126	0.104305
hsa04014	Ras signaling pathway	228	0.396536	1.4257	0.00634921	0.117647
hsa04625	C-type lectin receptor signaling pathway	104	0.438437	1.43378	0.013089	0.164921
hsa04630	JAK-STAT signaling pathway	162	0.412749	1.43927	0.00285714	0.104305
hsa04928	Parathyroid hormone synthesis, secretion and action	106	0.442849	1.44939	0.00527705	0.105
hsa04933	AGE-RAGE signaling pathway in diabetic complications	98	0.455958	1.48091	0.00526316	0.105
hsa04072	Phospholipase D signaling pathway	142	0.432513	1.484	0.002849	0.104305
hsa04750	Inflammatory mediator regulation of TRP channels	99	0.478172	1.5602	0.0052356	0.105
hsa00592	alpha-Linolenic acid metabolism	25	0.612469	1.56784	0.02331	0.215961
hsa04913	Ovarian steroidogenesis	49	0.55587	1.58759	0.0125	0.164062
hsa04380	Osteoclast differentiation	127	0.469848	1.58953	0.00533333	0.105
hsa04060	Cytokine-cytokine receptor interaction	294	0.454229	1.68468	0.00328947	0.104305
hsa04370	VEGF signaling pathway	59	0.577804	1.70403	0.00259067	0.104305
hsa04657	IL-17 signaling pathway	93	0.540799	1.75065	0.00253165	0.104305
hsa05146	Amoebiasis	95	0.540573	1.75553	0.0025641	0.104305
Pathways eriched in Responsive_Dex group
ID	Description	SetSize	EnrichmentScore	NES	Pvalue	FDR
hsa05322	Systemic lupus erythematosus	132	-0.620207	-1.92613	0.0015873	0.104305
hsa04742	Taste transduction	83	-0.621229	-1.81618	0.00161812	0.104305
hsa00350	Tyrosine metabolism	36	-0.705958	-1.81499	0.00167785	0.104305
hsa03440	Homologous recombination	37	-0.660477	-1.70411	0.0117253	0.164062
hsa03030	DNA replication	36	-0.655905	-1.68631	0.011745	0.164062
hsa03460	Fanconi anemia pathway	51	-0.61507	-1.66167	0.0049505	0.105
hsa05310	Asthma	30	-0.665458	-1.64694	0.0187394	0.202572
hsa00670	One carbon pool by folate	19	-0.717552	-1.61298	0.0253623	0.22145
hsa04940	Type I diabetes mellitus	43	-0.580033	-1.53	0.0230263	0.215961
hsa04115	p53 signaling pathway	71	-0.531942	-1.52345	0.0190174	0.202572
hsa04146	Peroxisome	83	-0.518631	-1.51623	0.0145631	0.176438
hsa04110	Cell cycle	124	-0.469873	-1.45868	0.0202808	0.206079
hsa05034	Alcoholism	180	-0.443988	-1.42665	0.0123267	0.164062
Pathways eriched in Resistant_NC group
ID	Description	SetSize	EnrichmentScore	NES	Pvalue	FDR
hsa04010	MAPK signaling pathway	293	0.314227	1.17671	0.0368421	0.235345
hsa05165	Human papillomavirus infection	338	0.323964	1.23445	0.0240964	0.210843
hsa05169	Epstein-Barr virus infection	199	0.35523	1.27604	0.0391304	0.239102
hsa05167	Kaposi sarcoma-associated herpesvirus infection	186	0.357491	1.27984	0.0364372	0.235345
hsa05418	Fluid shear stress and atherosclerosis	139	0.384471	1.31544	0.0361011	0.235345
hsa04310	Wnt signaling pathway	145	0.384154	1.32371	0.0332103	0.235345
hsa05034	Alcoholism	180	0.373929	1.32807	0.031746	0.235345
hsa05140	Leishmaniasis	73	0.429732	1.33616	0.0396341	0.239102
hsa05322	Systemic lupus erythematosus	132	0.399639	1.35541	0.025	0.212838
hsa04623	Cytosolic DNA-sensing pathway	62	0.457437	1.37391	0.0363636	0.235345
hsa04625	C-type lectin receptor signaling pathway	104	0.419569	1.37858	0.0228758	0.210843
hsa04380	Osteoclast differentiation	127	0.416035	1.40306	0.0106007	0.134656
hsa05217	Basal cell carcinoma	63	0.4704	1.42525	0.0296736	0.235345
hsa05030	Cocaine addiction	49	0.493007	1.42582	0.0402299	0.239102
hsa04360	Axon guidance	173	0.404469	1.42844	0.00813008	0.116408
hsa05143	African trypanosomiasis	34	0.530552	1.43202	0.0424403	0.247569
hsa05206	MicroRNAs in cancer	299	0.383767	1.43451	0.00540541	0.100159
hsa05144	Malaria	49	0.498636	1.4421	0.0373563	0.235345
hsa04610	Complement and coagulation cascades	79	0.469916	1.48138	0.0185759	0.195046
hsa05321	Inflammatory bowel disease (IBD)	65	0.485154	1.48245	0.0235294	0.210843
hsa04060	Cytokine-cytokine receptor interaction	294	0.399122	1.49732	0.00518135	0.100159
hsa04620	Toll-like receptor signaling pathway	104	0.457704	1.50388	0.00980392	0.134271
hsa05164	Influenza A	171	0.42776	1.51004	0.00395257	0.0965369
hsa04137	Mitophagy - animal	64	0.496272	1.511	0.0207101	0.198545
hsa04330	Notch signaling pathway	48	0.527894	1.51951	0.0201729	0.198545
hsa04621	NOD-like receptor signaling pathway	166	0.435938	1.5264	0.00398406	0.0965369
hsa00533	Glycosaminoglycan biosynthesis - keratan sulfate	14	0.707468	1.52778	0.0433673	0.248377
hsa04640	Hematopoietic cell lineage	96	0.471028	1.53433	0.00660066	0.100942
hsa04668	TNF signaling pathway	110	0.467365	1.54659	0.00664452	0.100942
hsa05134	Legionellosis	55	0.537193	1.59194	0.0115607	0.140062
hsa05133	Pertussis	76	0.526261	1.65086	0.003003	0.0923754
hsa05323	Rheumatoid arthritis	89	0.542806	1.75988	0.0031746	0.0923754
hsa04940	Type I diabetes mellitus	43	0.642356	1.82717	0.00278552	0.0923754
hsa05132	Salmonella infection	86	0.56947	1.82915	0.00309597	0.0923754
hsa05020	Prion diseases	35	0.702984	1.91761	0.00265957	0.0923754
hsa04657	IL-17 signaling pathway	93	0.6059	1.96675	0.00322581	0.0923754
hsa05332	Graft-versus-host disease	41	0.721751	2.05582	0.00273973	0.0923754
Pathways eriched in Resistant_Dex group
ID	Description	SetSize	EnrichmentScore	NES	Pvalue	FDR
hsa03010	Ribosome	151	-0.589222	-1.85496	0.00134589	0.0923754
hsa03440	Homologous recombination	37	-0.681018	-1.75177	0.00157978	0.0923754
hsa00220	Arginine biosynthesis	21	-0.732123	-1.70083	0.00487805	0.100159
hsa03030	DNA replication	36	-0.656332	-1.6831	0.00316456	0.0923754
hsa00240	Pyrimidine metabolism	101	-0.536991	-1.62357	0.00282885	0.0923754
hsa00670	One carbon pool by folate	19	-0.708234	-1.60015	0.0163666	0.184124
hsa03460	Fanconi anemia pathway	51	-0.581931	-1.59475	0.00447761	0.100159
hsa03008	Ribosome biogenesis in eukaryotes	97	-0.520414	-1.565	0.00573888	0.10043
hsa03020	RNA polymerase	31	-0.625089	-1.55344	0.0145867	0.170178
hsa00280	Valine, leucine and isoleucine degradation	48	-0.559521	-1.51897	0.010687	0.134656
hsa00040	Pentose and glucuronate interconversions	34	-0.596036	-1.51274	0.0208	0.198545
hsa03013	RNA transport	169	-0.466819	-1.48334	0.00672948	0.100942
hsa00053	Ascorbate and aldarate metabolism	27	-0.589389	-1.44724	0.0352	0.235345
hsa01212	Fatty acid metabolism	48	-0.533041	-1.44708	0.0305344	0.235345
hsa04970	Salivary secretion	88	-0.477978	-1.41504	0.0176211	0.191402
hsa01524	Platinum drug resistance	73	-0.478249	-1.37109	0.032641	0.235345
hsa04742	Taste transduction	83	-0.464463	-1.36467	0.0293255	0.235345
hsa00230	Purine metabolism	169	-0.418052	-1.32838	0.0336474	0.235345
